# Supplementary material for: Tetra­ammonium diaqua­diperoxidoocta­molybdate(VI) tetra­hydrate
Source: Acta Crystallogr Sect E Struct Rep Online. 2009 Jun 27;65(Pt 7):i53–4. doi: 10.1107/S1600536809023460 (PMC2969302; doi:10.1107/S1600536809023460)
Supplement: Supplementary file 1 [file e-65-00i53-sup1.cif]

##############################################################################
###                                                                        ###
###        Electronic paper (Acta Crystallographica Section E)             ###
###                                                                        ###
##############################################################################
#                                                                            #
# This CIF contains the data in a paper accepted for publication in Acta     #
# Crystallographica Section E. It conforms to the requirements of Notes      #
# for Authors for Section E, and has been peer reviewed under the auspices   #
# of the IUCr Commission on Journals.                                        #
#                                                                            #
# Full details of the Crystallographic Information File format               #
# are given in the paper "The Crystallographic Information File (CIF):       #
# a New Standard Archive File for Crystallography" by S. R. Hall, F. H.      #
# Allen and I. D. Brown [Acta Cryst. (1991), A47, 655-685].                  #
#                                                                            #
# The current version of the core CIF dictionary is obtainable from          #
# ftp://ftp.iucr.org/pub/cif_core.dic. The current version number is 2.4.    #
#                                                                            #
# Software is freely available for graphical display of the structure(s) in  #
# this CIF.  For information consult the CIF home page http://www.iucr.org/  #
# cif/home.html                                                              #
#                                                                            #
# This file may be used for bona fide research purposes within the           #
# scientific community so long as proper attribution is given to the journal # 
# article from which it was obtained.                                        #
#                                                                            #
##############################################################################
                                             
data_global
_audit_creation_method     'form.cif (version 2.0)'
_journal_data_validation_number     ?
_journal_date_recd_electronic     2009-05-11
_journal_date_accepted     2009-06-18
_journal_name_full     'Acta Crystallographica, Section E'
_journal_year     2009
_journal_volume     65
_journal_issue      7
_journal_page_first     i53
_journal_page_last     i54
_journal_paper_category     QI
_journal_coeditor_code     BR2108
_publ_contact_author_name     'Anthony Masters'
_publ_contact_author_address
;
Laboratory of Advanced Catalysis for Sustainability,
School of Chemistry, F11,
The University of Sydney,
Sydney, NSW 2006
Australia
;
_publ_contact_author_email     'a.masters@chem.usyd.edu.au'
_publ_contact_author_fax     '+61-2-9351-3329'
_publ_contact_author_phone     '+61-2-9351-2581'
_publ_section_title
;
Tetraammonium diaquadiperoxidooctamolybdate(VI) tetrahydrate
;
loop_
    _publ_author_name
    _publ_author_address
    'Ward, Antony J.'
;
Laboratory of Advanced Catalysis for Sustainability,
School of Chemistry, F11,
The University of Sydney,
Sydney, NSW 2006
Australia
;
    'Arrow, Gregory J.'
;
Laboratory of Advanced Catalysis for Sustainability,
School of Chemistry, F11,
The University of Sydney,
Sydney, NSW 2006
Australia
;
    'Maschmeyer, Thomas'
;
Laboratory of Advanced Catalysis for Sustainability,
School of Chemistry, F11,
The University of Sydney,
Sydney, NSW 2006
Australia
;
    'Masters, Anthony F.'
;
Laboratory of Advanced Catalysis for Sustainability,
School of Chemistry, F11,
The University of Sydney,
Sydney, NSW 2006
Australia
;
    'Turner, Peter'
;
Crystal Structure Analysis Facility,
School of Chemistry, F11,
The University of Sydney,
Sydney, NSW 2006
Australia
;
    'Clegg, Jack K.'
;
Crystal Structure Analysis Facility,
School of Chemistry, F11,
The University of Sydney,
Sydney, NSW 2006
Australia
;
data_I
_audit_creation_method     SHELXL-97
_chemical_name_systematic
;
Tetraammonium dihydroxydiperoxooctamolybdate(VI) tetrahydrate
;
_chemical_name_common     ?
_chemical_formula_sum     'H28 Mo8 N4 O34'
_chemical_formula_structural     '4(N H4 +), H4 Mo8 O30 4-, 4(H2 O)'
_chemical_formula_iupac     '(N H4)4 [Mo8 O24 (O 2)2 (H2 O)2], 4H2 O'
_chemical_formula_weight     1395.78
_chemical_melting_point     ?
_symmetry_cell_setting     monoclinic
_symmetry_space_group_name_H-M     'P 21/n'
_symmetry_space_group_name_Hall     '-P 2yn'
loop_
    _symmetry_equiv_pos_as_xyz
    'x, y, z'
    '-x+1/2, y+1/2, -z+1/2'
    '-x, -y, -z'
    'x-1/2, -y-1/2, z-1/2'
_cell_length_a     10.405(3)
_cell_length_b     7.8706(19)
_cell_length_c     18.063(4)
_cell_angle_alpha     90.00
_cell_angle_beta     96.991(4)
_cell_angle_gamma     90.00
_cell_volume     1468.3(6)
_cell_formula_units_Z     2
_cell_measurement_reflns_used     1023
_cell_measurement_theta_min     2.82
_cell_measurement_theta_max     28.27
_cell_measurement_temperature     150(2)
_exptl_crystal_description     blade
_exptl_crystal_colour     yellow
_exptl_crystal_size_max     0.320
_exptl_crystal_size_mid     0.185
_exptl_crystal_size_min     0.082
_exptl_crystal_density_diffrn     3.157
_exptl_crystal_density_meas     ?
_exptl_crystal_density_method     'not measured'
_exptl_crystal_F_000     1328
_exptl_absorpt_coefficient_mu     3.433
_exptl_absorpt_correction_type     'Gaussian'
_exptl_absorpt_process_details
                            '(XPREP; Bruker, 1995; Coppens <i>et al.</i>, 1965)'
_exptl_absorpt_correction_T_min     0.398
_exptl_absorpt_correction_T_max     0.773
_exptl_special_details
;
attached with Exxon Paratone N, to a short length of fibre supported on a thin
piece of copper wire inserted in a copper mounting pin. The crystal was
quenched in a cold nitrogen gas stream from an Oxford Cryosystems Cryostream.
;
_diffrn_ambient_temperature     150(2)
_diffrn_radiation_type     MoK\a
_diffrn_radiation_wavelength     0.71073
_diffrn_radiation_source     'sealed tube'
_diffrn_radiation_monochromator     graphite
_diffrn_measurement_device_type     'Bruker SMART 1000 CCD'
_diffrn_measurement_method     \w
_diffrn_detector_area_resol_mean     ?
_diffrn_reflns_number     14005
_diffrn_reflns_av_R_equivalents     0.0320
_diffrn_reflns_av_sigmaI/netI     0.0196
_diffrn_reflns_theta_min     2.15
_diffrn_reflns_theta_max     28.32
_diffrn_reflns_theta_full     25.00
_diffrn_measured_fraction_theta_max     0.967
_diffrn_measured_fraction_theta_full     0.999
_diffrn_reflns_limit_h_min     -13
_diffrn_reflns_limit_h_max     13
_diffrn_reflns_limit_k_min     -10
_diffrn_reflns_limit_k_max     10
_diffrn_reflns_limit_l_min     -24
_diffrn_reflns_limit_l_max     24
_diffrn_standards_number     244
_diffrn_standards_interval_count     ?
_diffrn_standards_interval_time     ?
_diffrn_standards_decay_%     0.06
_refine_special_details
;
 Refinement of F^2^ against ALL reflections.  The weighted R-factor wR and
 goodness of fit S are based on F^2^, conventional R-factors R are based
 on F, with F set to zero for negative F^2^. The threshold expression of
 F^2^ > 2sigma(F^2^) is used only for calculating R-factors(gt) etc. and is
 not relevant to the choice of reflections for refinement.  R-factors based
 on F^2^ are statistically about twice as large as those based on F, and R-
 factors based on ALL data will be even larger.
;
_reflns_number_total     3542
_reflns_number_gt     3434
_reflns_threshold_expression     I>2\s(I)
_refine_ls_structure_factor_coef     Fsqd
_refine_ls_matrix_type     full
_refine_ls_R_factor_all     0.0194
_refine_ls_R_factor_gt     0.0185
_refine_ls_wR_factor_gt     0.0428
_refine_ls_wR_factor_ref     0.0432
_refine_ls_goodness_of_fit_ref     1.164
_refine_ls_restrained_S_all     1.163
_refine_ls_number_reflns     3542
_refine_ls_number_parameters     250
_refine_ls_number_restraints     14
_refine_ls_hydrogen_treatment     refxyz
_refine_ls_weighting_scheme     calc
_refine_ls_weighting_details
          'calc w=1/[\s^2^(Fo^2^)+(0.016P)^2^+2.2853P] where P=(Fo^2^+2Fc^2^)/3'
_atom_sites_solution_hydrogens     geom
_atom_sites_solution_primary     direct
_atom_sites_solution_secondary     difmap
_refine_ls_shift/su_max     0.001
_refine_ls_shift/su_mean     0.000
_refine_diff_density_max     1.015
_refine_diff_density_min     -0.703
_refine_ls_extinction_method     none
_refine_ls_extinction_coef     ?
loop_
    _atom_type_symbol
    _atom_type_description
    _atom_type_scat_dispersion_real
    _atom_type_scat_dispersion_imag
    _atom_type_scat_source
    'Mo' 'Mo' -1.6832 0.6857
                         'International Tables Vol C Tables 4.2.6.8 and 6.1.1.4'
    'H' 'H' 0.0000 0.0000
                         'International Tables Vol C Tables 4.2.6.8 and 6.1.1.4'
    'O' 'O' 0.0106 0.0060
                         'International Tables Vol C Tables 4.2.6.8 and 6.1.1.4'
    'N' 'N' 0.0061 0.0033
                         'International Tables Vol C Tables 4.2.6.8 and 6.1.1.4'
_computing_data_collection     'SMART (Bruker, 1995)'
_computing_cell_refinement     'SAINT (Bruker, 1995)'
_computing_data_reduction
                   'SAINT and XPREP (Bruker, 1995; Coppens <i>et al</i>., 1965)'
_computing_structure_solution     'SIR97 (Altomare <i>et al.</i>, 1999)'
_computing_structure_refinement     'SHELXL97 (Sheldrick, 2008)'
_computing_molecular_graphics
;
TEXSAN for Windows (Molecular Structure Corporation, 1998),
Xtal3.7 (Hall <i>et al</i>., 2000),
ORTEPII (Johnson, 1976) and
WinGX (Farrugia, 1999)
;
_computing_publication_material     'enCIFer (Allen <i>et al.</i>,  2004)'
loop_
    _atom_site_type_symbol
    _atom_site_label
    _atom_site_fract_x
    _atom_site_fract_y
    _atom_site_fract_z
    _atom_site_U_iso_or_equiv
    _atom_site_adp_type
    _atom_site_calc_flag
    _atom_site_refinement_flags
    _atom_site_occupancy
    _atom_site_disorder_assembly
    _atom_site_disorder_group
    Mo Mo1 0.578257(18) 0.03860(2) 0.654717(10) 0.00883(5) Uani d . 1 . .
    Mo Mo2 0.267481(18) 0.07806(2) 0.612704(10) 0.00964(5) Uani d . 1 . .
    Mo Mo3 0.153081(18) 0.16838(2) 0.442190(11) 0.00992(5) Uani d . 1 . .
    Mo Mo4 0.473839(18) 0.21902(2) 0.486860(10) 0.00802(5) Uani d . 1 . .
    O O1 0.75337(18) 0.1060(2) 0.69344(10) 0.0214(4) Uani d . 1 . .
    O O2 0.65823(18) 0.2109(2) 0.72269(10) 0.0216(4) Uani d . 1 . .
    O O3 0.54977(16) -0.1215(2) 0.71260(9) 0.0146(3) Uani d . 1 . .
    O O4 0.42192(15) 0.1707(2) 0.66940(9) 0.0111(3) Uani d . 1 . .
    O O5 0.59440(16) 0.2362(2) 0.56376(9) 0.0117(3) Uani d . 1 . .
    O O6 0.25417(17) -0.1077(2) 0.65969(9) 0.0153(3) Uani d . 1 . .
    O O7 0.15724(16) 0.2132(2) 0.64528(10) 0.0154(3) Uani d . 1 . .
    O O8 0.17259(16) 0.0052(2) 0.51832(9) 0.0123(3) Uani d . 1 . .
    O O9 0.32211(15) 0.2731(2) 0.52672(9) 0.0112(3) Uani d . 1 . .
    O O10 0.06078(16) 0.3204(2) 0.47923(10) 0.0154(3) Uani d . 1 . .
    O O11 0.05378(17) 0.0689(2) 0.37343(10) 0.0178(4) Uani d . 1 . .
    O O12 0.20013(18) 0.3722(2) 0.36953(10) 0.0165(3) Uani d D 1 . .
    O O13 0.32947(15) 0.0976(2) 0.41274(9) 0.0108(3) Uani d . 1 . .
    O O14 0.50583(16) 0.3819(2) 0.42998(9) 0.0133(3) Uani d . 1 . .
    O O15 0.55751(15) 0.02784(19) 0.43622(9) 0.0095(3) Uani d . 1 . .
    O O16 0.1645(2) 0.5543(2) 0.69018(11) 0.0235(4) Uani d D 1 . .
    O O17 0.89009(18) 0.3251(2) 0.61140(10) 0.0181(4) Uani d D 1 . .
    N N1 0.7945(2) 0.3830(3) 0.45833(12) 0.0163(4) Uani d D 1 . .
    N N2 0.4450(3) 0.5128(3) 0.72139(13) 0.0225(5) Uani d D 1 . .
    H H12A 0.203(3) 0.354(5) 0.3179(7) 0.034 Uiso d D 1 . .
    H H12B 0.162(3) 0.481(2) 0.372(2) 0.034 Uiso d D 1 . .
    H H16B 0.128(3) 0.597(4) 0.7317(13) 0.034 Uiso d D 1 . .
    H H16A 0.135(3) 0.441(2) 0.691(2) 0.034 Uiso d D 1 . .
    H H17A 0.854(3) 0.267(4) 0.6492(15) 0.034 Uiso d D 1 . .
    H H17B 0.9770(14) 0.290(4) 0.615(2) 0.034 Uiso d D 1 . .
    H H1B 0.8775(17) 0.434(4) 0.465(2) 0.034 Uiso d D 1 . .
    H H1A 0.728(2) 0.462(4) 0.463(2) 0.034 Uiso d D 1 . .
    H H1C 0.797(3) 0.361(5) 0.4069(7) 0.034 Uiso d D 1 . .
    H H1D 0.797(4) 0.303(4) 0.4976(14) 0.034 Uiso d D 1 . .
    H H2A 0.3570(14) 0.546(5) 0.716(2) 0.034 Uiso d D 1 . .
    H H2B 0.447(4) 0.405(2) 0.6981(19) 0.034 Uiso d D 1 . .
    H H2C 0.468(3) 0.505(5) 0.7736(7) 0.034 Uiso d D 1 . .
    H H2D 0.494(3) 0.589(4) 0.6960(18) 0.034 Uiso d D 1 . .
loop_
    _atom_site_aniso_label
    _atom_site_aniso_U_11
    _atom_site_aniso_U_22
    _atom_site_aniso_U_33
    _atom_site_aniso_U_12
    _atom_site_aniso_U_13
    _atom_site_aniso_U_23
    Mo1 0.00872(9) 0.00944(9) 0.00819(9) 0.00024(6) 0.00051(7) -0.00073(6)
    Mo2 0.00888(9) 0.01032(9) 0.00991(9) -0.00013(7) 0.00191(7) -0.00078(7)
    Mo3 0.00759(9) 0.01116(9) 0.01077(9) 0.00088(7) 0.00020(7) -0.00090(7)
    Mo4 0.00759(9) 0.00779(9) 0.00865(9) 0.00016(6) 0.00085(7) -0.00025(6)
    O1 0.0209(9) 0.0228(9) 0.0195(9) -0.0036(8) -0.0015(7) -0.0021(7)
    O2 0.0199(9) 0.0253(10) 0.0186(9) -0.0046(8) -0.0013(7) -0.0022(7)
    O3 0.0155(8) 0.0143(8) 0.0137(8) 0.0014(7) 0.0009(6) 0.0009(6)
    O4 0.0108(7) 0.0116(7) 0.0111(7) 0.0002(6) 0.0016(6) -0.0033(6)
    O5 0.0115(8) 0.0109(7) 0.0126(8) -0.0006(6) 0.0012(6) -0.0001(6)
    O6 0.0167(8) 0.0146(8) 0.0148(8) -0.0021(7) 0.0030(7) -0.0002(6)
    O7 0.0119(8) 0.0166(8) 0.0183(8) 0.0013(6) 0.0045(7) -0.0031(7)
    O8 0.0120(7) 0.0119(7) 0.0129(8) -0.0017(6) 0.0010(6) -0.0009(6)
    O9 0.0105(7) 0.0099(7) 0.0132(8) -0.0002(6) 0.0010(6) -0.0007(6)
    O10 0.0108(8) 0.0181(8) 0.0177(8) 0.0022(7) 0.0029(6) -0.0019(7)
    O11 0.0145(8) 0.0201(9) 0.0177(8) 0.0001(7) -0.0019(7) -0.0040(7)
    O12 0.0211(9) 0.0143(8) 0.0144(8) 0.0035(7) 0.0031(7) 0.0034(7)
    O13 0.0093(7) 0.0116(7) 0.0113(7) -0.0001(6) 0.0001(6) -0.0013(6)
    O14 0.0144(8) 0.0123(8) 0.0129(8) 0.0003(6) 0.0005(6) 0.0008(6)
    O15 0.0090(7) 0.0100(7) 0.0093(7) 0.0008(6) 0.0008(6) -0.0012(6)
    O16 0.0344(11) 0.0182(9) 0.0186(9) -0.0031(8) 0.0056(8) -0.0005(7)
    O17 0.0171(9) 0.0166(8) 0.0207(9) 0.0037(7) 0.0023(7) 0.0026(7)
    N1 0.0146(10) 0.0173(10) 0.0166(10) -0.0010(8) -0.0004(8) -0.0002(8)
    N2 0.0322(13) 0.0187(11) 0.0159(10) -0.0009(10) 0.0001(9) 0.0021(9)
_geom_special_details
;
 All esds (except the esd in the dihedral angle between two l.s. planes)
 are estimated using the full covariance matrix.  The cell esds are taken
 into account individually in the estimation of esds in distances, angles
 and torsion angles; correlations between esds in cell parameters are only
 used when they are defined by crystal symmetry.  An approximate (isotropic)
 treatment of cell esds is used for estimating esds involving l.s. planes.
;
loop_
    _geom_bond_atom_site_label_1
    _geom_bond_atom_site_label_2
    _geom_bond_site_symmetry_2
    _geom_bond_distance
    _geom_bond_publ_flag
    Mo1 O3 . 1.6864(17) ?
    Mo1 O1 . 1.9443(19) ?
    Mo1 O2 . 1.9468(19) ?
    Mo1 O13 3_656 1.9599(16) ?
    Mo1 O4 . 1.9755(16) ?
    Mo1 O15 3_656 2.0983(16) ?
    Mo1 O5 . 2.2836(17) ?
    Mo2 O6 . 1.7045(18) ?
    Mo2 O7 . 1.7200(17) ?
    Mo2 O4 . 1.9397(16) ?
    Mo2 O8 . 1.9496(16) ?
    Mo2 O15 3_656 2.2768(16) ?
    Mo2 O9 . 2.3037(17) ?
    Mo3 O11 . 1.7062(18) ?
    Mo3 O10 . 1.7198(17) ?
    Mo3 O8 . 1.8744(17) ?
    Mo3 O13 . 2.0493(17) ?
    Mo3 O12 . 2.1663(18) ?
    Mo3 O9 . 2.3348(16) ?
    Mo4 O14 . 1.7007(17) ?
    Mo4 O5 . 1.7600(16) ?
    Mo4 O9 . 1.8626(17) ?
    Mo4 O15 . 2.0131(16) ?
    Mo4 O13 . 2.1148(16) ?
    Mo4 O15 3_656 2.4335(16) ?
    O1 O2 . 1.438(3) ?
    O12 H12A . 0.947(10) ?
    O12 H12B . 0.949(10) ?
    O13 Mo1 3_656 1.9599(16) ?
    O15 Mo1 3_656 2.0983(16) ?
    O15 Mo2 3_656 2.2768(16) ?
    O15 Mo4 3_656 2.4335(16) ?
    O16 H16B . 0.94(3) ?
    O16 H16A . 0.943(10) ?
    O17 H17A . 0.94(3) ?
    O17 H17B . 0.939(10) ?
    N1 H1B . 0.948(10) ?
    N1 H1A . 0.94(3) ?
    N1 H1C . 0.948(10) ?
    N1 H1D . 0.95(3) ?
    N2 H2A . 0.946(10) ?
    N2 H2B . 0.945(10) ?
    N2 H2C . 0.946(10) ?
    N2 H2D . 0.94(3) ?
loop_
    _geom_angle_atom_site_label_1
    _geom_angle_atom_site_label_2
    _geom_angle_atom_site_label_3
    _geom_angle_site_symmetry_1
    _geom_angle_site_symmetry_3
    _geom_angle
    _geom_angle_publ_flag
    O3 Mo1 O1 . . 102.03(8) ?
    O3 Mo1 O2 . . 102.90(8) ?
    O1 Mo1 O2 . . 43.38(8) ?
    O3 Mo1 O13 . 3_656 96.49(8) ?
    O1 Mo1 O13 . 3_656 82.20(8) ?
    O2 Mo1 O13 . 3_656 124.68(8) ?
    O3 Mo1 O4 . . 95.75(8) ?
    O1 Mo1 O4 . . 123.99(8) ?
    O2 Mo1 O4 . . 81.05(8) ?
    O13 Mo1 O4 3_656 . 147.69(7) ?
    O3 Mo1 O15 . 3_656 98.44(7) ?
    O1 Mo1 O15 . 3_656 149.52(7) ?
    O2 Mo1 O15 . 3_656 149.62(7) ?
    O13 Mo1 O15 3_656 3_656 73.21(7) ?
    O4 Mo1 O15 . 3_656 75.48(6) ?
    O3 Mo1 O5 . . 171.45(7) ?
    O1 Mo1 O5 . . 85.71(7) ?
    O2 Mo1 O5 . . 85.18(7) ?
    O13 Mo1 O5 3_656 . 80.85(7) ?
    O4 Mo1 O5 . . 82.64(6) ?
    O15 Mo1 O5 3_656 . 73.02(6) ?
    O6 Mo2 O7 . . 105.20(9) ?
    O6 Mo2 O4 . . 99.89(8) ?
    O7 Mo2 O4 . . 97.53(8) ?
    O6 Mo2 O8 . . 96.89(8) ?
    O7 Mo2 O8 . . 101.14(8) ?
    O4 Mo2 O8 . . 150.60(7) ?
    O6 Mo2 O15 . 3_656 89.80(7) ?
    O7 Mo2 O15 . 3_656 163.24(7) ?
    O4 Mo2 O15 . 3_656 72.07(6) ?
    O8 Mo2 O15 . 3_656 84.07(6) ?
    O6 Mo2 O9 . . 161.61(7) ?
    O7 Mo2 O9 . . 92.75(7) ?
    O4 Mo2 O9 . . 81.31(6) ?
    O8 Mo2 O9 . . 75.33(6) ?
    O15 Mo2 O9 3_656 . 73.00(6) ?
    O11 Mo3 O10 . . 106.56(9) ?
    O11 Mo3 O8 . . 102.80(8) ?
    O10 Mo3 O8 . . 101.94(8) ?
    O11 Mo3 O13 . . 99.70(8) ?
    O10 Mo3 O13 . . 148.24(7) ?
    O8 Mo3 O13 . . 89.08(7) ?
    O11 Mo3 O12 . . 93.46(8) ?
    O10 Mo3 O12 . . 84.18(8) ?
    O8 Mo3 O12 . . 159.99(7) ?
    O13 Mo3 O12 . . 76.61(7) ?
    O11 Mo3 O9 . . 168.36(7) ?
    O10 Mo3 O9 . . 84.95(7) ?
    O8 Mo3 O9 . . 75.90(6) ?
    O13 Mo3 O9 . . 68.81(6) ?
    O12 Mo3 O9 . . 85.81(6) ?
    O14 Mo4 O5 . . 104.22(8) ?
    O14 Mo4 O9 . . 107.38(8) ?
    O5 Mo4 O9 . . 103.51(8) ?
    O14 Mo4 O15 . . 99.30(7) ?
    O5 Mo4 O15 . . 96.32(7) ?
    O9 Mo4 O15 . . 141.30(7) ?
    O14 Mo4 O13 . . 97.71(7) ?
    O5 Mo4 O13 . . 156.59(7) ?
    O9 Mo4 O13 . . 77.16(7) ?
    O15 Mo4 O13 . . 71.81(6) ?
    O14 Mo4 O15 . 3_656 175.07(7) ?
    O5 Mo4 O15 . 3_656 75.11(7) ?
    O9 Mo4 O15 . 3_656 77.47(6) ?
    O15 Mo4 O15 . 3_656 76.00(7) ?
    O13 Mo4 O15 . 3_656 82.33(6) ?
    O2 O1 Mo1 . . 68.40(11) ?
    O1 O2 Mo1 . . 68.21(11) ?
    Mo2 O4 Mo1 . . 111.97(8) ?
    Mo4 O5 Mo1 . . 114.05(8) ?
    Mo3 O8 Mo2 . . 115.98(8) ?
    Mo4 O9 Mo2 . . 113.49(7) ?
    Mo4 O9 Mo3 . . 105.84(7) ?
    Mo2 O9 Mo3 . . 88.71(6) ?
    Mo3 O12 H12A . . 121(2) ?
    Mo3 O12 H12B . . 121(2) ?
    H12A O12 H12B . . 104(3) ?
    Mo1 O13 Mo3 3_656 . 146.31(9) ?
    Mo1 O13 Mo4 3_656 . 106.07(7) ?
    Mo3 O13 Mo4 . . 107.61(7) ?
    Mo4 O15 Mo1 . 3_656 104.76(7) ?
    Mo4 O15 Mo2 . 3_656 149.38(8) ?
    Mo1 O15 Mo2 3_656 3_656 95.68(6) ?
    Mo4 O15 Mo4 . 3_656 104.00(7) ?
    Mo1 O15 Mo4 3_656 3_656 97.11(6) ?
    Mo2 O15 Mo4 3_656 3_656 95.65(6) ?
    H16B O16 H16A . . 99(3) ?
    H17A O17 H17B . . 105(3) ?
    H1B N1 H1A . . 112(3) ?
    H1B N1 H1C . . 94(3) ?
    H1A N1 H1C . . 108(3) ?
    H1B N1 H1D . . 104(3) ?
    H1A N1 H1D . . 110(3) ?
    H1C N1 H1D . . 128(3) ?
    H2A N2 H2B . . 106(3) ?
    H2A N2 H2C . . 104(3) ?
    H2B N2 H2C . . 112(3) ?
    H2A N2 H2D . . 111(3) ?
    H2B N2 H2D . . 108(3) ?
    H2C N2 H2D . . 116(3) ?
loop_
    _geom_hbond_atom_site_label_D
    _geom_hbond_atom_site_label_H
    _geom_hbond_atom_site_label_A
    _geom_hbond_site_symmetry_A
    _geom_hbond_distance_DH
    _geom_hbond_distance_HA
    _geom_hbond_distance_DA
    _geom_hbond_angle_DHA
    _geom_hbond_publ_flag
    O12 H12A O2 4_565 0.947(10) 1.802(15) 2.715(3) 161(3) y
    O12 H12A O1 4_565 0.947(10) 2.391(16) 3.299(3) 161(3) y
    O12 H12B O17 3_666 0.949(10) 1.658(12) 2.599(3) 171(4) y
    O16 H16B O4 2_556 0.94(3) 2.01(3) 2.939(3) 170(3) y
    O16 H16A O7 . 0.943(10) 2.00(2) 2.803(3) 142(3) y
    O17 H17A O1 . 0.94(3) 1.883(16) 2.776(3) 159(3) y
    O17 H17B O7 1_655 0.939(10) 1.983(12) 2.909(3) 169(3) y
    N1 H1B O10 1_655 0.948(10) 2.09(3) 2.795(3) 130(3) y
    N1 H1B O10 3_666 0.948(10) 2.24(3) 2.929(3) 129(3) y
    N1 H1A O9 3_666 0.94(3) 2.16(2) 2.992(3) 146(3) y
    N1 H1A O14 . 0.94(3) 2.40(3) 2.985(3) 120(3) y
    N1 H1C O16 3_666 0.948(10) 1.96(2) 2.811(3) 148(3) y
    N1 H1C O6 3_656 0.948(10) 2.36(3) 3.038(3) 128(3) y
    N1 H1D O17 . 0.95(3) 2.17(3) 2.859(3) 129(3) y
    N1 H1D O8 3_656 0.95(3) 2.47(3) 3.097(3) 124(3) y
    N1 H1D O5 . 0.95(3) 2.60(3) 3.203(3) 122(3) y
    N2 H2A O16 . 0.946(10) 2.001(14) 2.923(3) 164(3) y
    N2 H2B O4 . 0.945(10) 1.927(14) 2.852(3) 165(3) y
    N2 H2C O11 4_666 0.946(10) 1.999(15) 2.912(3) 162(3) y
    N2 H2C O7 2_556 0.946(10) 2.65(3) 3.169(3) 115(3) y
    N2 H2D O3 1_565 0.94(3) 2.36(3) 3.089(3) 134(3) y
    N2 H2D O14 3_666 0.94(3) 2.29(3) 2.961(3) 128(3) y
