# Supplementary material for: Tetra­ammonium diaqua­diperoxidoocta­molybdate(VI) tetra­hydrate
Source: Acta Crystallogr Sect E Struct Rep Online. 2009 Jun 27;65(Pt 7):i53–4. doi: 10.1107/S1600536809023460 (PMC2969302; doi:10.1107/S1600536809023460)
Supplement: Supplementary file 2 [file e-65-00i53-Isup2.hkl]

# 
# h,k,l, Fc-squared, Fo-squared, sigma(Fo-squared) and status flag 
# 
data_I
_shelx_title ' afm106 in P2(1)/n' 
_shelx_refln_list_code          4 
_shelx_F_calc_maximum      486.90 
_exptl_crystal_F_000      1328.00 
_reflns_d_resolution_high  0.7491 
 
loop_ 
 _symmetry_equiv_pos_as_xyz 
 'x, y, z' 
 '-x+1/2, y+1/2, -z+1/2' 
 '-x, -y, -z' 
 'x-1/2, -y-1/2, z-1/2' 
 
_cell_length_a    10.4055 
_cell_length_b     7.8706 
_cell_length_c    18.0634 
_cell_angle_alpha  90.000 
_cell_angle_beta   96.991 
_cell_angle_gamma  90.000 
 
_shelx_F_squared_multiplier     1.000 
 
loop_ 
 _refln_index_h 
 _refln_index_k 
 _refln_index_l 
 _refln_F_squared_calc 
 _refln_F_squared_meas 
 _refln_F_squared_sigma 
 _refln_observed_status 
   2   0   0       15.49       66.21      4.08 o 
   4   0   0     3181.00     3381.54     45.47 o 
   6   0   0      624.86      666.92     31.68 o 
   8   0   0      829.81      859.27     26.70 o 
  10   0   0    14970.56    15532.42    316.77 o 
  12   0   0    10645.21    11502.85    199.43 o 
   1   1   0    27404.32    26547.82    365.33 o 
   2   1   0     8051.00     8509.41    130.28 o 
   3   1   0      101.69      166.22      5.14 o 
   4   1   0     5938.91     5955.53     51.54 o 
   5   1   0     1001.58      960.37     21.70 o 
   6   1   0    23279.99    23113.05    206.31 o 
   7   1   0    41314.95    41740.21    568.11 o 
   8   1   0      347.80      321.15     13.82 o 
   9   1   0     3141.77     3245.60     33.66 o 
  10   1   0    15545.31    16335.77    125.04 o 
  11   1   0       36.12       40.49     11.20 o 
  12   1   0     8105.61     8204.97    146.95 o 
  13   1   0     3731.16     3769.17     88.71 o 
   0   2   0        0.22       33.09      9.53 o 
   1   2   0    38849.10    37208.83    740.60 o 
   2   2   0     7798.99     7735.48    118.15 o 
   3   2   0      280.85      203.50      7.43 o 
   4   2   0     1071.49     1344.28     18.47 o 
   5   2   0     2107.78     2053.56     38.62 o 
   6   2   0    48318.32    47450.42    858.61 o 
   7   2   0     3170.37     3277.11     34.93 o 
   8   2   0     3548.53     3487.55     32.35 o 
   9   2   0    16952.52    17825.88    100.16 o 
  10   2   0      238.36      311.94     29.36 o 
  11   2   0      206.10      237.39     17.07 o 
  12   2   0     2406.02     2449.55     87.91 o 
  13   2   0      227.86      230.67     20.65 o 
   1   3   0       49.22       43.00      6.38 o 
   2   3   0      633.04      619.00     10.20 o 
   3   3   0    17142.07    17343.45    170.18 o 
   4   3   0    37194.66    37060.17    510.79 o 
   5   3   0     4225.04     4046.15     66.32 o 
   6   3   0     1904.44     1916.38     30.69 o 
   7   3   0     1069.29      993.08     25.40 o 
   8   3   0     5592.80     5548.66     56.15 o 
   9   3   0     3051.10     3134.34     83.56 o 
  10   3   0     1220.41     1257.48     28.22 o 
  11   3   0       30.40       43.12     10.64 o 
  12   3   0     7395.02     7284.61    128.31 o 
  13   3   0    13023.45    13032.49    240.09 o 
   0   4   0      368.78      403.94     12.68 o 
   1   4   0      220.82      242.55      9.59 o 
   2   4   0    32370.81    32126.88    335.37 o 
   3   4   0    48558.57    47193.16    514.43 o 
   4   4   0     1012.31      995.40     24.18 o 
   5   4   0     1600.85     1550.15     26.28 o 
   6   4   0        1.60       25.50      5.90 o 
   7   4   0     5034.64     5147.61    129.22 o 
   8   4   0     3594.07     3536.41     39.51 o 
   9   4   0       76.06      108.99     12.24 o 
  10   4   0     1206.97     1098.64     27.52 o 
  11   4   0      327.19      346.55     20.54 o 
  12   4   0        2.86        4.60     11.26 o 
   1   5   0     7485.61     7453.01     80.24 o 
   2   5   0        3.16       37.64     10.21 o 
   3   5   0    38090.54    37756.41    498.92 o 
   4   5   0    27947.28    27488.44    300.39 o 
   5   5   0     2912.17     3061.92     68.40 o 
   6   5   0      453.58      528.05     23.02 o 
   7   5   0        2.96       19.02      6.76 o 
   8   5   0    13090.01    13067.37    203.94 o 
   9   5   0        3.12       39.62     17.99 o 
  10   5   0    12527.33    12100.89    318.74 o 
  11   5   0     2151.08     2025.46     66.21 o 
   0   6   0     1022.53      919.19     22.96 o 
   1   6   0       27.56       50.15      8.23 o 
   2   6   0     2823.20     2824.25     29.27 o 
   3   6   0     7296.83     7211.60    108.44 o 
   4   6   0    27444.25    26901.01    378.25 o 
   5   6   0       73.01      107.58     10.43 o 
   6   6   0     6036.54     6021.19     63.47 o 
   7   6   0     2585.58     2566.43     42.76 o 
   8   6   0     2871.14     2788.61     89.60 o 
   9   6   0    16433.62    15996.39    467.34 o 
  10   6   0      598.58      563.31     29.54 o 
   1   7   0    10975.27    11093.58     74.64 o 
   2   7   0    18338.12    18461.60    145.55 o 
   3   7   0      100.85      132.00     10.19 o 
   4   7   0      527.56      514.04     17.21 o 
   5   7   0     4990.67     4885.22     73.29 o 
   6   7   0     1049.58     1037.84     28.59 o 
   7   7   0      383.85      400.42     23.70 o 
   8   7   0      877.73      795.29     32.63 o 
   9   7   0     1049.19      976.09     37.34 o 
  10   7   0     1964.99     1953.15     86.09 o 
   0   8   0     6547.65     6440.43    130.43 o 
   1   8   0      854.44      911.69     42.52 o 
   2   8   0     1006.69      981.40     25.99 o 
   3   8   0     1602.42     1561.27     33.90 o 
   4   8   0      350.90      351.05     15.81 o 
   5   8   0    25580.08    25697.78    561.27 o 
   6   8   0      917.92      907.55     28.86 o 
   7   8   0       90.03      126.22     17.83 o 
   8   8   0      170.96      198.25     20.86 o 
   1   9   0     2024.52     2066.05     45.99 o 
   2   9   0     3358.10     3232.15     57.56 o 
   3   9   0       27.94       37.09      9.99 o 
   4   9   0      992.50      930.28     33.42 o 
   5   9   0     3350.85     3113.72     64.23 o 
   6   9   0     2199.74     2156.61     49.83 o 
   7   9   0     7951.92     8474.05    199.43 o 
   0  10   0       96.67      103.39     27.25 o 
   1  10   0    11518.89    11749.58    120.17 o 
   2  10   0      293.95      286.70     28.44 o 
   3  10   0      372.99      375.01     29.35 o 
   4  10   0     3559.44     3483.23    111.61 o 
 -13   0   1        1.30        5.99     17.21 o 
 -11   0   1      690.16      799.15     89.55 o 
  -9   0   1     1337.20     1347.34     46.64 o 
  -7   0   1     7948.52     8136.28     68.60 o 
  -5   0   1      410.60      447.25     23.13 o 
  -3   0   1   237075.06   184009.05  23992.23 o 
  -1   0   1    36315.59    31469.62   1751.45 o 
   1   0   1    23757.03    23981.87    324.99 o 
   3   0   1     4576.44     4354.51     45.89 o 
   5   0   1     6674.23     6650.20     76.53 o 
   7   0   1    28333.91    28471.16    269.20 o 
   9   0   1    24693.74    26262.30    424.81 o 
  11   0   1     1286.26     1403.26     45.32 o 
  13   0   1        7.93       39.37     24.44 o 
 -13   1   1     7665.83     7801.49    248.41 o 
 -12   1   1     8361.94     8499.24    114.14 o 
 -11   1   1      269.46      270.24     15.08 o 
 -10   1   1    26145.45    26565.39    267.01 o 
  -9   1   1    16251.53    16952.72    123.12 o 
  -8   1   1      404.08      484.81     12.73 o 
  -7   1   1    12886.53    13280.65    170.68 o 
  -6   1   1     4949.76     5113.02     41.58 o 
  -5   1   1        8.66       54.36      6.40 o 
  -4   1   1    21831.35    21106.54    496.11 o 
  -3   1   1     2773.69     2765.67     26.74 o 
  -2   1   1      630.45      646.44      6.32 o 
  -1   1   1    53291.69    48935.16   1515.65 o 
   0   1   1    97428.15    83061.52   2349.59 o 
   1   1   1    16416.55    17420.79    249.81 o 
   2   1   1    14302.61    14628.71     70.43 o 
   3   1   1    14971.39    15328.65    150.78 o 
   4   1   1    14016.93    13879.00    176.08 o 
   5   1   1       53.24       89.30     13.52 o 
   6   1   1     4159.04     4332.21     39.77 o 
   7   1   1    31823.44    32279.39    218.11 o 
   8   1   1      106.93      148.47      9.61 o 
   9   1   1    20105.49    20811.16    199.12 o 
  10   1   1       87.19      177.83     40.34 o 
  11   1   1        0.89        8.62      9.10 o 
  12   1   1      824.52      860.91     32.72 o 
  13   1   1       93.45       73.25     15.28 o 
 -13   2   1     9859.45    10131.81    162.61 o 
 -12   2   1     3749.54     3836.43     59.43 o 
 -11   2   1     2083.52     2002.75     47.77 o 
 -10   2   1    11151.86    11529.59    191.21 o 
  -9   2   1    10231.63    10601.46    165.04 o 
  -8   2   1     2299.09     2401.35     31.59 o 
  -7   2   1     6154.14     6389.57     66.74 o 
  -6   2   1      785.74      824.54     16.96 o 
  -5   2   1     3193.68     3606.38     68.60 o 
  -4   2   1     9469.06     9520.46     94.75 o 
  -3   2   1      751.18      773.69    210.39 o 
  -2   2   1    31705.02    30049.84    459.50 o 
  -1   2   1     6570.02     6376.53     46.24 o 
   0   2   1    14663.78    14515.89    252.20 o 
   1   2   1     1281.88     1261.40     31.69 o 
   2   2   1     1063.08     1076.78     16.17 o 
   3   2   1    48428.92    48090.57    563.16 o 
   4   2   1      613.34      628.53     18.12 o 
   5   2   1    15521.53    16079.35    307.75 o 
   6   2   1    39498.29    40062.21    635.47 o 
   7   2   1     2740.18     2739.88     27.22 o 
   8   2   1     3059.35     3195.49     31.34 o 
   9   2   1     4472.15     4608.83     51.38 o 
  10   2   1     3700.77     3922.11     60.15 o 
  11   2   1        2.25       26.53      9.64 o 
  12   2   1        0.18       -0.57     10.04 o 
  13   2   1    10303.23    10151.53    230.62 o 
 -13   3   1      400.07      399.80     34.56 o 
 -12   3   1      949.71      972.15     32.05 o 
 -11   3   1     3577.43     3440.10     80.55 o 
 -10   3   1      507.43      518.28     19.11 o 
  -9   3   1      184.82      224.68     12.07 o 
  -8   3   1     7451.35     7228.83     92.89 o 
  -7   3   1    35206.52    35268.50    422.75 o 
  -6   3   1    21073.90    20998.93    430.19 o 
  -5   3   1      551.22      558.52     12.94 o 
  -4   3   1     7978.67     8086.96     85.46 o 
  -3   3   1    26127.84    26240.29    319.42 o 
  -2   3   1     4314.96     4113.79     60.72 o 
  -1   3   1     7644.08     7442.08     92.49 o 
   0   3   1     2185.15     1878.92     27.15 o 
   1   3   1      829.63      820.93     18.41 o 
   2   3   1     2035.01     1890.82     16.45 o 
   3   3   1    10755.74    10287.51    135.59 o 
   4   3   1     1217.92     1358.78     17.59 o 
   5   3   1      508.48      533.62      9.73 o 
   6   3   1    15218.37    15271.92    187.21 o 
   7   3   1      743.02      824.36     33.81 o 
   8   3   1     1501.94     1528.40     29.78 o 
   9   3   1     1849.60     1843.17     28.44 o 
  10   3   1    15418.21    15603.34    338.83 o 
  11   3   1      589.53      589.14     24.54 o 
  12   3   1      896.88      973.34     32.66 o 
 -12   4   1     1673.28     1529.18     57.64 o 
 -11   4   1       51.54       40.12     12.53 o 
 -10   4   1        2.45       16.61     17.68 o 
  -9   4   1     3181.00     3116.76    108.81 o 
  -8   4   1      112.48      130.39     13.55 o 
  -7   4   1     1777.16     1681.72     41.30 o 
  -6   4   1    22062.64    21530.59    166.78 o 
  -5   4   1     2229.36     2358.46     27.12 o 
  -4   4   1    37456.04    36244.57    654.62 o 
  -3   4   1     1257.48     1258.23     11.32 o 
  -2   4   1       19.68       37.20      3.46 o 
  -1   4   1    21635.09    21431.91    175.92 o 
   0   4   1    22506.14    21662.04    221.58 o 
   1   4   1    16192.38    17057.28    249.16 o 
   2   4   1     5709.05     5467.82     71.98 o 
   3   4   1      125.37      183.24      7.95 o 
   4   4   1    47714.66    46195.34    706.89 o 
   5   4   1     2960.17     3060.47     39.69 o 
   6   4   1      248.27      290.75     12.79 o 
   7   4   1     3533.52     3558.50     56.63 o 
   8   4   1      343.19      367.94     16.05 o 
   9   4   1       43.88       58.70     15.98 o 
  10   4   1      981.61     1044.69     26.98 o 
  11   4   1      114.16      157.45     16.00 o 
  12   4   1    15118.89    14817.86    237.27 o 
 -11   5   1     9804.83     9604.74    306.17 o 
 -10   5   1      307.91      336.88     22.10 o 
  -9   5   1     6076.66     5667.45    120.56 o 
  -8   5   1     3352.60     3335.42     48.48 o 
  -7   5   1     6062.56     6187.55    121.75 o 
  -6   5   1    18559.66    18620.75    220.50 o 
  -5   5   1     2315.40     2345.60     62.88 o 
  -4   5   1      408.09      409.91     20.68 o 
  -3   5   1     7950.50     7951.13    106.92 o 
  -2   5   1    27029.80    26757.88    239.82 o 
  -1   5   1     1044.61     1046.26     18.78 o 
   0   5   1     9637.64     9995.56    152.21 o 
   1   5   1     8185.10     7893.04    148.29 o 
   2   5   1     7743.79     7862.79     83.57 o 
   3   5   1    14694.85    14697.53    154.04 o 
   4   5   1     1293.56     1295.34     19.28 o 
   5   5   1    15393.80    15323.63    132.28 o 
   6   5   1     6135.22     6283.91     60.02 o 
   7   5   1     7759.04     7634.53     69.54 o 
   8   5   1      595.69      597.00     25.30 o 
   9   5   1     1418.73     1458.02     39.90 o 
  10   5   1      362.82      399.91     24.09 o 
  11   5   1     5610.29     5705.02    110.81 o 
 -11   6   1      398.44      480.61     45.64 o 
 -10   6   1     8157.37     7717.04    118.74 o 
  -9   6   1     1227.03     1221.59     83.65 o 
  -8   6   1      368.42      415.47     19.42 o 
  -7   6   1     5291.99     5169.30     87.88 o 
  -6   6   1       53.61       70.46      9.81 o 
  -5   6   1     4227.33     4075.51    115.76 o 
  -4   6   1      799.01      794.29     23.91 o 
  -3   6   1     1232.35     1275.78     58.92 o 
  -2   6   1      868.08      808.00     17.96 o 
  -1   6   1      533.98      526.51     14.06 o 
   0   6   1     8621.65     8634.48     63.02 o 
   1   6   1    29256.20    29061.70    399.95 o 
   2   6   1     4904.90     4936.23     95.38 o 
   3   6   1    19625.15    19361.95    163.27 o 
   4   6   1     2246.06     2258.68     31.33 o 
   5   6   1     3577.36     3697.62     47.46 o 
   6   6   1    11703.08    11664.84    126.22 o 
   7   6   1      176.43      244.84     18.83 o 
   8   6   1     8666.38     8598.95    202.22 o 
   9   6   1      913.23      973.53     39.62 o 
  10   6   1    12115.75    12075.55    255.23 o 
 -10   7   1      755.49      740.60     55.59 o 
  -9   7   1        0.30       29.56     33.07 o 
  -8   7   1     5767.60     5805.58    166.96 o 
  -7   7   1       12.41       37.11      9.67 o 
  -6   7   1     5056.38     4996.37    133.00 o 
  -5   7   1    14773.31    14492.43    350.57 o 
  -4   7   1    17086.68    17124.86    366.09 o 
  -3   7   1      729.94      791.36     20.15 o 
  -2   7   1     2151.46     2084.01     31.06 o 
  -1   7   1     7500.38     7469.51     87.35 o 
   0   7   1    12329.50    12306.30     83.20 o 
   1   7   1     3830.71     3739.24     42.86 o 
   2   7   1      753.90      740.56     21.54 o 
   3   7   1      124.70      141.03     22.54 o 
   4   7   1    12497.37    12446.49    167.30 o 
   5   7   1     1910.72     1962.45     44.49 o 
   6   7   1       37.84       61.94     10.26 o 
   7   7   1     1318.93     1354.51     40.11 o 
   8   7   1        3.72       13.71     10.78 o 
   9   7   1     6759.20     6676.23    123.74 o 
  10   7   1     1456.00     1528.13     75.27 o 
  -8   8   1    11601.00    11774.74    141.73 o 
  -7   8   1     1922.64     1914.43     42.44 o 
  -6   8   1     8037.84     8009.88    189.32 o 
  -5   8   1       42.33      113.84     13.49 o 
  -4   8   1     2521.63     2410.11     43.14 o 
  -3   8   1     3016.66     3038.48     41.54 o 
  -2   8   1      718.28      712.88     20.24 o 
  -1   8   1     1780.48     1817.78     39.87 o 
   0   8   1       77.15       89.26     11.84 o 
   1   8   1       96.71      106.62     16.65 o 
   2   8   1    27525.12    26931.95    457.74 o 
   3   8   1     1867.05     1887.96     32.50 o 
   4   8   1       63.51      100.67     10.56 o 
   5   8   1     1170.54     1168.45     31.29 o 
   6   8   1      172.18      213.98     16.71 o 
   7   8   1     5409.75     5353.78    114.30 o 
   8   8   1        2.38        3.14     12.22 o 
  -7   9   1       53.12      101.23     34.17 o 
  -6   9   1      211.30      185.23     17.24 o 
  -5   9   1    10305.59    10148.08    273.80 o 
  -4   9   1      835.82      829.46     31.82 o 
  -3   9   1       18.01       33.95      9.55 o 
  -2   9   1     8292.27     8354.76    112.34 o 
  -1   9   1     1646.77     1571.79     47.47 o 
   0   9   1      235.48      236.11     22.41 o 
   1   9   1     7354.02     7172.69    305.63 o 
   2   9   1     2143.72     2134.30     49.17 o 
   3   9   1      170.86      156.24     16.96 o 
   4   9   1    10069.20     9906.58     91.45 o 
   5   9   1      360.18      399.76     21.52 o 
   6   9   1       18.53       32.81     13.82 o 
   7   9   1      552.21      533.17     54.94 o 
  -3  10   1      770.48      813.04     39.91 o 
  -2  10   1     2430.14     2374.05     78.52 o 
  -1  10   1      190.79      234.87     20.47 o 
   0  10   1      215.36      239.66     20.42 o 
   1  10   1     1058.57     1056.52     37.34 o 
   2  10   1      190.64      178.45     23.19 o 
   3  10   1      729.92      681.71     36.51 o 
   4  10   1     3146.11     3202.26    106.63 o 
 -12   0   2     4442.98     4439.41    105.66 o 
 -10   0   2    22942.68    24011.58    788.71 o 
  -8   0   2      982.95     1022.85     25.55 o 
  -6   0   2    18190.75    19342.62   1085.72 o 
  -4   0   2    35122.73    32301.78   1417.11 o 
  -2   0   2     1623.23     1633.93     19.42 o 
   0   0   2    64610.00    53408.66   3149.49 o 
   2   0   2     4200.37     4390.66     34.33 o 
   4   0   2     7259.04     6655.85    111.29 o 
   6   0   2    40668.07    41564.23    425.37 o 
   8   0   2     1731.44     1907.89     35.72 o 
  10   0   2     5714.68     5596.54     85.14 o 
  12   0   2     9340.53     9830.01    186.88 o 
 -13   1   2     1606.28     1558.68     47.99 o 
 -12   1   2    10967.63    10992.70    202.46 o 
 -11   1   2     5387.55     5643.43     76.45 o 
 -10   1   2    11663.92    11945.48    118.42 o 
  -9   1   2     1224.40     1252.22     23.03 o 
  -8   1   2     1958.89     2035.31     33.74 o 
  -7   1   2     1927.97     2121.91     22.56 o 
  -6   1   2      666.40      746.62     30.45 o 
  -5   1   2      949.67     1028.66     12.72 o 
  -4   1   2      956.97      591.85     16.70 o 
  -3   1   2   114582.06   102372.73   2320.60 o 
  -2   1   2     2929.51     3237.15     37.22 o 
  -1   1   2     3445.77     3763.30     49.95 o 
   0   1   2       18.07       67.15      7.04 o 
   1   1   2      581.65      581.49      6.87 o 
   2   1   2       62.41       58.79      2.82 o 
   3   1   2    23070.06    23400.55    432.55 o 
   4   1   2      508.21      509.83      8.91 o 
   5   1   2     7209.52     7344.25     52.57 o 
   6   1   2    58472.95    58922.95    619.67 o 
   7   1   2     9849.87    10029.41    112.77 o 
   8   1   2      293.42      322.09     14.41 o 
   9   1   2    12440.27    12757.10    170.99 o 
  10   1   2     1658.10     1686.59     33.69 o 
  11   1   2      277.32      298.17     19.60 o 
  12   1   2     4906.93     5269.69     77.82 o 
  13   1   2     1698.41     1808.21     88.25 o 
 -13   2   2    16268.52    15858.66    165.53 o 
 -12   2   2       22.06       49.38     12.33 o 
 -11   2   2     2906.95     2942.68     43.25 o 
 -10   2   2     7576.21     7703.25    128.72 o 
  -9   2   2     8859.76     8811.13    129.84 o 
  -8   2   2       10.79       23.55      4.83 o 
  -7   2   2       98.17      135.42      7.07 o 
  -6   2   2     8351.72     8342.86     79.73 o 
  -5   2   2     4967.83     5607.82     72.11 o 
  -4   2   2      171.29      174.67     14.34 o 
  -3   2   2     3943.17     4066.50     58.23 o 
  -2   2   2     2438.87     2636.40     20.16 o 
  -1   2   2    67613.52    63068.82    918.67 o 
   0   2   2    55768.42    54585.95    691.96 o 
   1   2   2      477.40      410.99      6.12 o 
   2   2   2    59689.03    58616.07   1223.36 o 
   3   2   2       29.04      192.67     25.67 o 
   4   2   2     6379.24     6126.32     61.54 o 
   5   2   2       35.41       57.81     11.71 o 
   6   2   2      457.47      500.55     11.29 o 
   7   2   2     3167.51     3422.42     30.39 o 
   8   2   2       14.61       36.04      7.26 o 
   9   2   2     1290.99     1303.90     33.29 o 
  10   2   2    14243.08    14789.24    192.00 o 
  11   2   2      456.92      477.08     24.13 o 
  12   2   2        6.95       15.23     10.28 o 
  13   2   2     4841.76     4803.65    167.85 o 
 -13   3   2     1928.36     1871.48     63.62 o 
 -12   3   2      337.43      331.06     30.20 o 
 -11   3   2      675.86      695.95     22.93 o 
 -10   3   2     5356.52     5344.15    115.21 o 
  -9   3   2    18543.14    18466.62    187.40 o 
  -8   3   2     5279.58     5248.77     46.95 o 
  -7   3   2        0.46       72.00     26.88 o 
  -6   3   2    38716.10    38421.80    572.34 o 
  -5   3   2     5873.33     6192.77    123.57 o 
  -4   3   2     4054.31     3960.01     69.88 o 
  -3   3   2      234.08      184.20      6.77 o 
  -2   3   2     6072.11     5951.41     58.94 o 
  -1   3   2      563.36      474.35     11.76 o 
   0   3   2     3001.36     2402.36     39.69 o 
   1   3   2      116.07      129.63      5.60 o 
   2   3   2      980.36      946.40     10.85 o 
   3   3   2    33416.50    33336.67    220.49 o 
   4   3   2    11817.66    11744.36     97.59 o 
   5   3   2    10845.91    10522.64    142.92 o 
   6   3   2     6262.04     6435.76     83.76 o 
   7   3   2    12084.00    12355.08    120.93 o 
   8   3   2    20765.13    20827.26    198.41 o 
   9   3   2     3144.35     3139.11     37.19 o 
  10   3   2     1521.54     1628.46     77.14 o 
  11   3   2      829.39      886.63     29.61 o 
  12   3   2     7284.59     7144.89     99.93 o 
 -12   4   2     3622.71     3793.48     89.08 o 
 -11   4   2     1801.58     1889.06     47.81 o 
 -10   4   2       24.47       47.18     11.93 o 
  -9   4   2     1749.06     1671.97     34.88 o 
  -8   4   2      562.32      571.50     22.26 o 
  -7   4   2    54859.36    54436.71    811.12 o 
  -6   4   2      502.71      518.08     21.29 o 
  -5   4   2     4370.83     4431.21     53.67 o 
  -4   4   2     8867.80     8604.64     52.08 o 
  -3   4   2     1156.29     1167.60     28.81 o 
  -2   4   2    28838.91    28875.48    171.08 o 
  -1   4   2      197.54      220.60      9.74 o 
   0   4   2     1994.76     2065.77     19.56 o 
   1   4   2     4733.68     4680.74     64.63 o 
   2   4   2     1878.45     1928.25     19.27 o 
   3   4   2     9991.74     9952.68     88.11 o 
   4   4   2     4574.53     4533.96     50.84 o 
   5   4   2     2614.33     2561.01     29.17 o 
   6   4   2       28.06       38.40      5.12 o 
   7   4   2     2177.25     2124.17     41.52 o 
   8   4   2     1376.09     1390.04     28.12 o 
   9   4   2    24266.96    24151.08    405.63 o 
  10   4   2      143.90      134.78     14.52 o 
  11   4   2       42.53       64.27     12.53 o 
  12   4   2       30.51       40.45     25.96 o 
 -11   5   2     2104.58     1987.17     75.79 o 
 -10   5   2      350.17      480.45     77.40 o 
  -9   5   2     2713.00     2601.87     45.32 o 
  -8   5   2     3969.83     3924.71     83.73 o 
  -7   5   2     1509.57     1448.35     30.88 o 
  -6   5   2      686.65      737.92     25.66 o 
  -5   5   2     5537.56     5610.92    115.42 o 
  -4   5   2      296.39      282.63     21.64 o 
  -3   5   2    10891.10    11008.06    163.28 o 
  -2   5   2     2022.24     2009.65     30.47 o 
  -1   5   2    24389.93    25035.37    301.98 o 
   0   5   2    34341.76    33438.48    485.04 o 
   1   5   2      657.26      628.88     12.42 o 
   2   5   2    25303.91    24476.36    276.38 o 
   3   5   2    43844.13    43984.15    604.58 o 
   4   5   2     1612.23     1685.66     21.91 o 
   5   5   2      705.01      707.08     17.63 o 
   6   5   2     6891.94     7025.71     54.70 o 
   7   5   2     1732.95     1703.39     38.33 o 
   8   5   2     4937.47     4890.77     77.97 o 
   9   5   2       36.60       43.32      9.64 o 
  10   5   2     1092.30     1095.12     34.09 o 
  11   5   2      190.20      208.70     18.94 o 
 -11   6   2     2732.96     2679.48    100.58 o 
 -10   6   2       15.46       32.89     16.93 o 
  -9   6   2     1612.21     1616.35     44.93 o 
  -8   6   2     7641.45     7661.98    115.29 o 
  -7   6   2     1794.43     1781.25     49.01 o 
  -6   6   2    11951.28    11592.30    238.96 o 
  -5   6   2        5.00       32.43     15.11 o 
  -4   6   2     5360.72     5089.80    116.39 o 
  -3   6   2     2130.68     2097.81     29.78 o 
  -2   6   2    11981.58    11756.39    173.47 o 
  -1   6   2     4234.37     4191.10     90.17 o 
   0   6   2      284.31      274.47     15.83 o 
   1   6   2     3136.96     3205.50     47.14 o 
   2   6   2       91.19      118.34      8.52 o 
   3   6   2     7859.30     7877.77    107.82 o 
   4   6   2     4727.32     4763.32     51.34 o 
   5   6   2    11594.58    12023.39    237.89 o 
   6   6   2      765.48      772.82     22.96 o 
   7   6   2    18161.42    18119.02    332.58 o 
   8   6   2     7190.70     7110.89    111.89 o 
   9   6   2     2012.65     2054.09     50.34 o 
  10   6   2     9804.95     9743.83    147.42 o 
 -10   7   2     1773.91     1862.09     86.09 o 
  -9   7   2     1673.39     1614.50     47.38 o 
  -8   7   2    11852.53    11732.18    122.08 o 
  -7   7   2     6988.39     6970.02     80.21 o 
  -6   7   2     4672.72     4682.27     62.53 o 
  -5   7   2     1005.27     1017.32     31.53 o 
  -4   7   2     2500.34     2498.34     54.10 o 
  -3   7   2    14900.48    14695.52    261.24 o 
  -2   7   2      699.47      715.22     24.89 o 
  -1   7   2      541.19      533.41     16.29 o 
   0   7   2      844.78      808.35     21.03 o 
   1   7   2    21479.22    21281.62    115.75 o 
   2   7   2    11802.27    11713.88     74.62 o 
   3   7   2     1136.42     1124.61     23.58 o 
   4   7   2     3741.99     3706.10     90.66 o 
   5   7   2     4640.14     4618.79    113.95 o 
   6   7   2     4884.38     4978.37     73.89 o 
   7   7   2       47.35       70.09     13.17 o 
   8   7   2      296.74      306.43     22.34 o 
   9   7   2     2485.74     2432.25     70.81 o 
  -8   8   2      184.70      237.64     23.23 o 
  -7   8   2      649.26      638.48     25.86 o 
  -6   8   2       51.48       44.20     11.03 o 
  -5   8   2    18221.49    18009.45    432.92 o 
  -4   8   2      934.83      958.03     27.95 o 
  -3   8   2      194.69      235.39     13.72 o 
  -2   8   2     1066.43     1091.13     24.72 o 
  -1   8   2     8455.91     8361.10     75.35 o 
   0   8   2      175.64      185.13     15.01 o 
   1   8   2     3857.95     3843.03     70.70 o 
   2   8   2      188.51      210.04     19.65 o 
   3   8   2      545.48      534.36     18.28 o 
   4   8   2      996.34     1046.55     35.64 o 
   5   8   2     1269.18     1224.50     31.88 o 
   6   8   2      132.84      187.23     39.39 o 
   7   8   2     2671.71     2604.51     58.80 o 
   8   8   2      102.67      124.32     18.28 o 
  -7   9   2      618.19      547.66     50.61 o 
  -6   9   2       45.82       25.29     16.37 o 
  -5   9   2     3797.42     3837.00     88.36 o 
  -4   9   2     3140.05     3261.26     61.39 o 
  -3   9   2      504.87      536.78     22.22 o 
  -2   9   2     6419.50     6542.58     72.32 o 
  -1   9   2     3745.12     3624.58     61.05 o 
   0   9   2      170.10      182.69     37.96 o 
   1   9   2    12002.68    11712.48    137.02 o 
   2   9   2     4782.83     4662.47     68.80 o 
   3   9   2     2300.81     2290.50     92.96 o 
   4   9   2     5414.61     5245.61     82.13 o 
   5   9   2      262.59      261.50     24.01 o 
   6   9   2       99.06       96.29     17.73 o 
  -4  10   2      406.92      439.30     55.37 o 
  -3  10   2     5299.20     4864.72    133.45 o 
  -2  10   2      201.10      218.16     19.96 o 
  -1  10   2     1177.95     1115.78     37.32 o 
   0  10   2      433.29      446.07     24.85 o 
   1  10   2       32.73       28.16     11.69 o 
   2  10   2     1511.67     1509.41     52.00 o 
   3  10   2      442.82      418.98     30.56 o 
 -11   0   3      583.64      614.01     23.95 o 
  -9   0   3      566.97      594.39     16.80 o 
  -7   0   3    56202.06    56683.21   2278.16 o 
  -5   0   3       80.31      148.18     10.08 o 
  -3   0   3   139602.70   116584.92   5624.95 o 
  -1   0   3      929.50      844.50     25.92 o 
   1   0   3     1677.45     1741.84     18.86 o 
   3   0   3    11651.71    12345.99     75.48 o 
   5   0   3    80378.40    80067.34   1478.24 o 
   7   0   3     3107.08     3226.30     39.05 o 
   9   0   3      979.63      993.18     34.48 o 
  11   0   3      199.85      193.56     20.72 o 
  13   0   3    20136.78    20931.20    300.00 o 
 -13   1   3    13083.90    13176.82    159.21 o 
 -12   1   3      518.42      470.89     21.81 o 
 -11   1   3      336.68      347.37     17.12 o 
 -10   1   3     3340.47     3552.00     72.74 o 
  -9   1   3     4010.20     4007.83     37.22 o 
  -8   1   3      752.62      777.02     14.09 o 
  -7   1   3     5385.96     5514.46     68.02 o 
  -6   1   3    25533.99    25397.52    515.12 o 
  -5   1   3      591.16      574.42     16.75 o 
  -4   1   3     1475.43     1836.16     38.20 o 
  -3   1   3      568.18      665.89     13.82 o 
  -2   1   3     2467.04     2584.49     17.28 o 
  -1   1   3    10628.44    10597.16     99.14 o 
   0   1   3    29448.27    29623.35    308.73 o 
   1   1   3      679.66      661.78     27.45 o 
   2   1   3     2070.79     1958.14     18.19 o 
   3   1   3    45761.92    43398.30    671.33 o 
   4   1   3     6525.50     6164.69     57.36 o 
   5   1   3      427.78      475.51     12.31 o 
   6   1   3    61585.30    61185.72    699.53 o 
   7   1   3    12798.88    12980.47    144.61 o 
   8   1   3      534.79      526.31     21.64 o 
   9   1   3    10200.13    10298.92     79.76 o 
  10   1   3     2576.92     2622.69     41.51 o 
  11   1   3     3718.60     3760.59     62.42 o 
  12   1   3    17387.43    17675.71    242.31 o 
  13   1   3      128.55      135.69     19.60 o 
 -13   2   3      728.29      684.55     53.97 o 
 -12   2   3     1044.69     1094.35     32.31 o 
 -11   2   3      395.14      391.96     17.41 o 
 -10   2   3      652.23      696.60     18.98 o 
  -9   2   3     7074.08     7094.20    153.75 o 
  -8   2   3     1268.19     1296.74     30.61 o 
  -7   2   3     6267.64     6279.65     94.19 o 
  -6   2   3    14069.48    14379.07    272.28 o 
  -5   2   3     3270.68     3750.02     39.18 o 
  -4   2   3    90762.08    86740.07   2123.27 o 
  -3   2   3     2294.57     2296.47     34.06 o 
  -2   2   3      799.88      698.00     18.46 o 
  -1   2   3    85545.48    78730.47   1143.02 o 
   0   2   3      263.54      283.58      6.28 o 
   1   2   3    12419.41    12786.88    223.27 o 
   2   2   3      972.28      954.73     14.83 o 
   3   2   3    10599.84     9463.14    135.27 o 
   4   2   3      795.08      954.95     13.59 o 
   5   2   3       15.60       13.83      3.00 o 
   6   2   3    17173.87    17493.90    181.84 o 
   7   2   3     1492.28     1606.93     23.14 o 
   8   2   3        1.89       55.40     17.61 o 
   9   2   3     1727.52     1810.88     39.41 o 
  10   2   3     4994.17     5089.32    106.94 o 
  11   2   3      711.40      754.67     33.08 o 
  12   2   3     3688.84     3782.39    104.25 o 
  13   2   3       25.94       15.14     25.74 o 
 -13   3   3      255.48      286.68     30.19 o 
 -12   3   3     4806.44     4738.56     95.43 o 
 -11   3   3    21561.46    21927.34    256.67 o 
 -10   3   3     1155.22     1188.36     30.68 o 
  -9   3   3     3242.14     3282.02     48.48 o 
  -8   3   3     2861.16     2944.24     42.70 o 
  -7   3   3    23053.91    22565.37    291.59 o 
  -6   3   3     2765.37     2731.66     51.73 o 
  -5   3   3      359.59      415.59     20.30 o 
  -4   3   3     5649.33     5576.49     65.08 o 
  -3   3   3     2089.94     2247.00     38.17 o 
  -2   3   3      230.01      304.20     10.40 o 
  -1   3   3       18.94       73.97     24.89 o 
   0   3   3     9656.20     8500.70    120.83 o 
   1   3   3     4772.18     4449.34     43.28 o 
   2   3   3    22401.84    21425.34    291.17 o 
   3   3   3     3102.94     3037.91     43.25 o 
   4   3   3     9964.65    10261.65     86.01 o 
   5   3   3    11585.98    11672.71    177.21 o 
   6   3   3     4204.30     4216.45     47.26 o 
   7   3   3      266.31      300.43     13.19 o 
   8   3   3     3990.69     3983.18     46.75 o 
   9   3   3    21439.74    21930.22    384.62 o 
  10   3   3     1155.95     1200.60     28.19 o 
  11   3   3      167.77      208.80     17.17 o 
  12   3   3      690.20      671.46     36.15 o 
 -12   4   3        3.67       30.98     12.89 o 
 -11   4   3      374.25      359.19     32.24 o 
 -10   4   3    33790.80    33454.64    322.03 o 
  -9   4   3      120.52      164.88     13.48 o 
  -8   4   3      305.59      331.39     16.04 o 
  -7   4   3      267.11      295.71     15.09 o 
  -6   4   3     4010.60     3993.57     53.94 o 
  -5   4   3    40045.39    38031.60    619.22 o 
  -4   4   3     1140.79     1073.07     21.93 o 
  -3   4   3      318.12      367.30     17.90 o 
  -2   4   3      355.84      378.03      7.50 o 
  -1   4   3     2499.73     2338.86     37.03 o 
   0   4   3    32099.70    31018.61    292.13 o 
   1   4   3     3647.65     3564.03     55.01 o 
   2   4   3    26072.60    25867.09    238.08 o 
   3   4   3     1721.21     1627.90     23.06 o 
   4   4   3      256.40      281.67     10.87 o 
   5   4   3     1131.21     1147.63     16.22 o 
   6   4   3     5634.16     5801.64     47.79 o 
   7   4   3     9440.00     9436.49    151.42 o 
   8   4   3     8798.04     8619.43    153.21 o 
   9   4   3       57.63       90.18     13.36 o 
  10   4   3     5631.61     5444.11    125.25 o 
  11   4   3     5605.63     5266.34    187.51 o 
 -12   5   3      446.00      355.37     45.42 o 
 -11   5   3      862.62      848.76     34.90 o 
 -10   5   3      214.99      199.15     19.40 o 
  -9   5   3      174.55      211.72     16.03 o 
  -8   5   3       20.71       37.69      9.03 o 
  -7   5   3     2309.84     2242.79     38.65 o 
  -6   5   3     8228.27     8233.99    185.26 o 
  -5   5   3     2607.87     2701.28     38.95 o 
  -4   5   3    20140.70    19815.72    315.97 o 
  -3   5   3    26277.33    26115.64    620.77 o 
  -2   5   3      210.53      214.00      8.08 o 
  -1   5   3      218.17      179.59      6.74 o 
   0   5   3    15752.28    16291.27    238.50 o 
   1   5   3      766.63      795.85     14.05 o 
   2   5   3      164.18      197.92      8.16 o 
   3   5   3     4050.88     4174.96     45.46 o 
   4   5   3     6080.52     6138.50     92.06 o 
   5   5   3     7982.81     8144.12    132.81 o 
   6   5   3      568.33      555.50     16.21 o 
   7   5   3    15556.06    15331.64    321.10 o 
   8   5   3    16406.57    16321.12    269.04 o 
   9   5   3    16121.20    15786.20    217.94 o 
  10   5   3     7548.32     7360.33    177.48 o 
  11   5   3       82.45      107.11     15.70 o 
 -11   6   3     5723.52     6156.22    154.65 o 
 -10   6   3        5.78       14.62     11.23 o 
  -9   6   3    15429.82    14489.52    116.48 o 
  -8   6   3      941.66      824.83     26.74 o 
  -7   6   3     5226.45     5150.28     64.91 o 
  -6   6   3      494.38      488.10     19.27 o 
  -5   6   3       41.49       63.33      8.92 o 
  -4   6   3     7597.01     7639.23     68.76 o 
  -3   6   3     2477.74     2486.76     49.38 o 
  -2   6   3     5150.48     5263.74     99.21 o 
  -1   6   3     1308.20     1281.90     22.25 o 
   0   6   3     1187.99     1168.16     18.24 o 
   1   6   3    44313.65    44022.38    741.83 o 
   2   6   3    20085.57    20379.45    343.75 o 
   3   6   3     2687.47     2763.40     30.04 o 
   4   6   3    14566.80    14968.29     83.05 o 
   5   6   3      156.05      199.58     18.67 o 
   6   6   3    13353.98    13358.71    459.71 o 
   7   6   3      192.57      238.77     21.01 o 
   8   6   3      276.53      315.13     21.57 o 
   9   6   3       13.74       49.61     30.61 o 
  10   6   3       60.15       78.86     20.93 o 
 -10   7   3       62.14       74.84     26.39 o 
  -9   7   3     9041.18     9009.25    111.77 o 
  -8   7   3     6287.70     5902.83     83.11 o 
  -7   7   3     2378.87     2406.87     45.13 o 
  -6   7   3      166.74      233.10     16.03 o 
  -5   7   3        3.42       15.97      8.51 o 
  -4   7   3     4363.72     4400.32     89.69 o 
  -3   7   3     1757.08     1731.82     40.74 o 
  -2   7   3    20089.41    19609.36    222.88 o 
  -1   7   3    10456.67    10677.52    122.80 o 
   0   7   3      198.06      169.64     11.53 o 
   1   7   3      691.41      715.47     20.23 o 
   2   7   3     7090.07     7023.62    127.87 o 
   3   7   3    11000.38    11357.97    157.18 o 
   4   7   3      300.86      326.83     14.10 o 
   5   7   3        5.61       24.10     11.27 o 
   6   7   3     4250.08     4243.51    100.28 o 
   7   7   3     4166.91     4299.99     70.86 o 
   8   7   3     3094.75     3092.86     62.33 o 
   9   7   3        3.53       28.31     21.71 o 
  -8   8   3    23166.02    22945.15    249.73 o 
  -7   8   3     4223.23     4265.90     63.69 o 
  -6   8   3      133.08      132.70     14.62 o 
  -5   8   3     1668.08     1675.67     69.15 o 
  -4   8   3      403.52      407.65     19.66 o 
  -3   8   3     4155.13     4155.56     82.93 o 
  -2   8   3     3819.91     3821.68     50.07 o 
  -1   8   3     1015.10     1032.96     29.25 o 
   0   8   3     3373.79     3461.12     54.61 o 
   1   8   3      716.92      684.79     33.65 o 
   2   8   3     2473.98     2464.36     56.76 o 
   3   8   3     1485.29     1482.31     31.86 o 
   4   8   3       23.51       33.22      8.34 o 
   5   8   3     3015.88     3085.13     59.93 o 
   6   8   3      274.93      259.85     21.53 o 
   7   8   3      196.14      218.67     21.64 o 
   8   8   3     7994.05     7942.75    111.79 o 
  -7   9   3      315.27      275.56     38.93 o 
  -6   9   3     1493.30     1494.71     64.01 o 
  -5   9   3       59.63       65.99     12.59 o 
  -4   9   3       92.93      113.55     14.98 o 
  -3   9   3      414.17      406.40     19.91 o 
  -2   9   3    18917.58    18530.85    127.52 o 
  -1   9   3     2375.30     2338.33     42.73 o 
   0   9   3     3706.89     3576.88     77.90 o 
   1   9   3     1147.75     1086.39     75.92 o 
   2   9   3     1825.72     1821.88     54.09 o 
   3   9   3       49.14       37.30     11.30 o 
   4   9   3     8530.70     8338.87    123.07 o 
   5   9   3     3969.49     4023.32    118.96 o 
   6   9   3      899.38      966.97     53.53 o 
  -4  10   3     1777.08     1822.51     90.41 o 
  -2  10   3     5539.57     5737.83    219.65 o 
  -1  10   3      302.55      295.77     26.69 o 
   0  10   3       26.13       22.08     13.99 o 
   1  10   3     6326.31     6526.30    150.97 o 
   2  10   3     1093.74     1117.37     45.33 o 
   3  10   3      519.92      531.17     46.61 o 
 -10   0   4     3532.02     3687.11     61.22 o 
  -8   0   4     2861.12     3250.15    233.07 o 
  -6   0   4    74155.03    72930.00   2607.13 o 
  -4   0   4     2039.17     2247.29     78.71 o 
  -2   0   4      120.43      205.96     36.41 o 
   0   0   4     9992.00    10251.01     52.65 o 
   2   0   4   158845.63   141045.64   3436.73 o 
   4   0   4      379.03      320.37     12.84 o 
   6   0   4    32274.42    34084.60    608.11 o 
   8   0   4      966.25      930.87     31.69 o 
  10   0   4     4051.11     4023.41     73.90 o 
  12   0   4    30668.05    31029.36    263.23 o 
 -12   1   4     2165.38     2148.00     48.86 o 
 -11   1   4     1068.31     1078.73     23.56 o 
 -10   1   4     8240.06     8141.70    116.66 o 
  -9   1   4      444.62      487.47     12.66 o 
  -8   1   4     8788.60     8985.93    105.18 o 
  -7   1   4    24676.61    24974.97    340.72 o 
  -6   1   4      375.92      407.13     12.24 o 
  -5   1   4    16739.01    17557.55    358.67 o 
  -4   1   4    16163.64    15183.15    241.52 o 
  -3   1   4      734.90      738.11     32.87 o 
  -2   1   4        1.80       32.03      4.52 o 
  -1   1   4    15718.91    15430.25    156.23 o 
   0   1   4    41235.77    39103.24    248.13 o 
   1   1   4     1729.89     1747.58     17.76 o 
   2   1   4     3380.52     3662.53     44.56 o 
   3   1   4    30424.77    31501.83    374.06 o 
   4   1   4      377.39      424.65      9.75 o 
   5   1   4    20210.14    20907.13    247.14 o 
   6   1   4    33064.23    33655.76    395.42 o 
   7   1   4     4305.72     4248.06     46.24 o 
   8   1   4     7392.84     7556.72     69.00 o 
   9   1   4     8128.97     8375.74    102.93 o 
  10   1   4     1118.29     1121.40     28.02 o 
  11   1   4      514.03      552.00     25.87 o 
  12   1   4    11805.61    11932.63    121.77 o 
  13   1   4     7795.02     7902.88    163.05 o 
 -13   2   4     2798.68     2917.11    131.18 o 
 -12   2   4     1588.92     1566.66     60.88 o 
 -11   2   4      380.07      401.29     19.50 o 
 -10   2   4      481.93      484.85     20.03 o 
  -9   2   4      977.15     1046.44     33.25 o 
  -8   2   4     7080.51     7443.47     89.60 o 
  -7   2   4    27234.77    27872.70    416.92 o 
  -6   2   4      241.12      279.56     31.05 o 
  -5   2   4     1068.03     1166.58     23.54 o 
  -4   2   4    76092.20    73497.49   1779.72 o 
  -3   2   4        0.56       46.64     12.87 o 
  -2   2   4    10008.58    10136.26    183.10 o 
  -1   2   4     2071.59     2107.60     30.01 o 
   0   2   4    67682.41    65140.53    864.89 o 
   1   2   4     7495.52     8118.19    165.34 o 
   2   2   4     3905.10     4161.59     55.44 o 
   3   2   4    31807.54    30336.75    318.56 o 
   4   2   4     1795.93     1926.87     20.01 o 
   5   2   4     3747.67     3768.77     37.87 o 
   6   2   4    12715.83    13098.70    134.58 o 
   7   2   4      747.67      741.84     16.18 o 
   8   2   4     6360.04     6536.26     60.25 o 
   9   2   4      266.43      263.22     14.15 o 
  10   2   4      393.39      415.04     21.95 o 
  11   2   4     6166.65     6381.51     84.45 o 
  12   2   4        4.24       33.67     16.74 o 
 -13   3   4      906.29      892.81     52.02 o 
 -12   3   4     1430.33     1580.28     45.17 o 
 -11   3   4     5336.17     5667.21     80.75 o 
 -10   3   4    28178.28    28391.31    268.24 o 
  -9   3   4       78.48      100.55     12.76 o 
  -8   3   4        8.52       30.16      7.62 o 
  -7   3   4      354.34      417.90     44.62 o 
  -6   3   4     1675.24     1730.38     29.57 o 
  -5   3   4     1430.46     1389.20     24.96 o 
  -4   3   4    15266.25    15606.65    138.93 o 
  -3   3   4    29418.56    29099.75    617.59 o 
  -2   3   4     1041.05     1153.66     22.48 o 
  -1   3   4    93502.58    89730.81   1140.07 o 
   0   3   4      285.17      347.68      6.16 o 
   1   3   4     1678.93     1781.52     16.98 o 
   2   3   4     1687.95     1702.70     48.24 o 
   3   3   4     1156.43     1195.41     16.67 o 
   4   3   4      188.46      188.53      6.27 o 
   5   3   4     3252.12     3258.08     47.50 o 
   6   3   4    13848.89    13669.52    243.10 o 
   7   3   4     6739.71     6732.59     99.38 o 
   8   3   4     6272.26     6400.18    141.01 o 
   9   3   4     1230.96     1295.51     38.98 o 
  10   3   4     7027.81     7108.32     86.58 o 
  11   3   4     5821.58     5689.36     74.41 o 
  12   3   4      390.67      419.76     23.69 o 
 -12   4   4      450.74      391.53     26.12 o 
 -11   4   4     4081.13     4193.97     71.79 o 
 -10   4   4     1371.57     1425.56     35.67 o 
  -9   4   4     3220.55     3078.69     55.63 o 
  -8   4   4     9462.26     9552.34    372.62 o 
  -7   4   4     2307.69     2288.04     37.58 o 
  -6   4   4     1473.04     1566.00     46.05 o 
  -5   4   4      296.44      348.18     19.04 o 
  -4   4   4     7996.16     7608.91     60.59 o 
  -3   4   4    44781.95    43526.43    584.65 o 
  -2   4   4      145.56      150.88      8.32 o 
  -1   4   4    12500.93    12433.05    190.82 o 
   0   4   4    13382.13    13908.34    144.10 o 
   1   4   4      835.14      873.21     24.39 o 
   2   4   4      745.97      808.00     54.33 o 
   3   4   4     1653.81     1613.48     20.48 o 
   4   4   4    11708.99    12134.13     85.67 o 
   5   4   4    19039.69    18939.03    199.58 o 
   6   4   4     3969.70     3966.74     59.14 o 
   7   4   4       71.41       74.26      9.49 o 
   8   4   4      396.26      378.24     14.20 o 
   9   4   4    32371.94    32765.73    594.95 o 
  10   4   4     3070.68     3043.71    102.59 o 
  11   4   4     1021.85     1005.98     33.67 o 
 -12   5   4     2189.62     2177.89     94.74 o 
 -11   5   4     4261.28     4257.12     75.22 o 
 -10   5   4     8481.90     8126.24    100.47 o 
  -9   5   4    12113.47    12050.65    104.12 o 
  -8   5   4     6890.13     6788.74    107.02 o 
  -7   5   4      464.33      454.45     18.60 o 
  -6   5   4     8468.27     8435.94     74.06 o 
  -5   5   4     5890.72     5907.49     58.94 o 
  -4   5   4     6145.41     6032.74     90.54 o 
  -3   5   4      202.81      224.97     11.75 o 
  -2   5   4      115.31      145.24      8.58 o 
  -1   5   4     6453.97     6497.03     70.50 o 
   0   5   4     2184.29     2487.11     34.96 o 
   1   5   4        8.80       20.59      5.07 o 
   2   5   4    28978.48    29259.45    489.60 o 
   3   5   4     1837.78     1881.34     35.40 o 
   4   5   4    22251.59    22293.22    179.31 o 
   5   5   4    12716.26    12804.25    140.50 o 
   6   5   4     5693.34     5875.84    109.66 o 
   7   5   4        7.40       22.17      6.44 o 
   8   5   4        0.98       21.56      7.71 o 
   9   5   4      205.64      228.05     18.15 o 
  10   5   4        0.95       22.85     12.39 o 
 -11   6   4       82.04      110.53     29.42 o 
 -10   6   4      798.56      819.19     34.36 o 
  -9   6   4      510.41      514.39     22.99 o 
  -8   6   4     2348.11     2242.98     43.23 o 
  -7   6   4     5632.35     5384.69    141.80 o 
  -6   6   4      115.49      132.64     11.95 o 
  -5   6   4     8090.10     8122.17    127.39 o 
  -4   6   4     4361.13     4196.52    140.02 o 
  -3   6   4     1651.23     1667.51     64.06 o 
  -2   6   4    33483.95    32880.85    239.54 o 
  -1   6   4    10596.27    10633.72    157.88 o 
   0   6   4     4165.04     4206.39     63.82 o 
   1   6   4     6584.77     6591.83     93.39 o 
   2   6   4      557.73      621.14     14.30 o 
   3   6   4    25491.49    26305.46    264.37 o 
   4   6   4      619.93      629.57     15.32 o 
   5   6   4     2030.34     2091.71     30.83 o 
   6   6   4     7050.12     6941.09     82.05 o 
   7   6   4        9.29       31.16     12.28 o 
   8   6   4     7903.90     7777.41    216.10 o 
   9   6   4       77.30       95.31     20.09 o 
  10   6   4     3399.74     3266.06     85.57 o 
  -9   7   4     2803.05     2828.70     53.20 o 
  -8   7   4      321.50      333.95     20.50 o 
  -7   7   4     9072.70     9237.94    132.42 o 
  -6   7   4      814.66      794.35     26.15 o 
  -5   7   4     2187.46     2153.14     58.19 o 
  -4   7   4     8817.46     8671.96    291.40 o 
  -3   7   4     7834.87     7885.46    106.10 o 
  -2   7   4        1.91       42.78     10.62 o 
  -1   7   4     1282.93     1293.80     27.43 o 
   0   7   4    14331.63    14401.34    159.92 o 
   1   7   4    12773.56    12860.49    101.67 o 
   2   7   4      671.56      698.37     31.56 o 
   3   7   4     1293.30     1392.75     39.29 o 
   4   7   4     1722.08     1776.33     29.81 o 
   5   7   4       60.36       79.59     13.36 o 
   6   7   4      695.84      711.19     29.12 o 
   7   7   4     1520.14     1610.97     44.09 o 
   8   7   4     6314.30     6205.77     88.47 o 
   9   7   4     1549.97     1528.36     60.02 o 
  -8   8   4      209.29      207.86     18.83 o 
  -7   8   4     1261.91     1266.79     35.83 o 
  -6   8   4     2898.47     2871.34     51.12 o 
  -5   8   4     2275.43     2174.92     62.08 o 
  -4   8   4        4.76       15.29      8.12 o 
  -3   8   4     5167.21     4979.12    142.73 o 
  -2   8   4     1731.88     1756.22     33.56 o 
  -1   8   4     4616.88     4583.77     77.91 o 
   0   8   4     4894.46     4764.65     68.84 o 
   1   8   4     4912.26     4913.01     65.28 o 
   2   8   4     6750.72     6800.15    171.66 o 
   3   8   4      495.23      492.45     21.98 o 
   4   8   4     2642.52     2706.77     45.31 o 
   5   8   4     3439.92     3488.86    110.63 o 
   6   8   4     1506.75     1513.08     44.34 o 
   7   8   4    24913.14    25566.39    453.23 o 
   8   8   4        6.07       24.21     14.67 o 
  -6   9   4     5756.79     5859.72    160.07 o 
  -5   9   4     6707.48     6851.18    217.57 o 
  -4   9   4      162.98      161.12     15.55 o 
  -3   9   4     2446.89     2369.75     51.97 o 
  -2   9   4     1378.05     1485.41     35.35 o 
  -1   9   4     4214.76     4143.24     60.25 o 
   0   9   4      866.18      839.56     30.47 o 
   1   9   4     8582.75     8501.49     95.17 o 
   2   9   4     2237.86     2236.93     58.82 o 
   3   9   4     1164.38     1143.96     34.78 o 
   4   9   4       71.80       63.16     23.79 o 
   5   9   4     2638.03     2512.93     94.52 o 
  -3  10   4     2550.32     2505.57    102.52 o 
  -1  10   4      192.85      191.85     33.09 o 
   0  10   4     1601.61     1643.85     76.57 o 
   1  10   4    15210.89    15665.90    239.66 o 
   2  10   4        6.70       27.05     15.05 o 
   3  10   4      716.21      719.18     53.86 o 
 -11   0   5       70.24       67.48     14.81 o 
  -9   0   5    13622.15    13720.07    293.60 o 
  -7   0   5    14170.71    14030.59    210.49 o 
  -5   0   5    19847.01    20684.78    757.50 o 
  -3   0   5     1490.54     1641.16     79.15 o 
  -1   0   5    74006.88    70752.91   3085.84 o 
   1   0   5     4945.05     4602.77     94.27 o 
   3   0   5    45428.75    43551.55    224.59 o 
   5   0   5     9242.53     9401.14    171.92 o 
   7   0   5     1476.84     1397.86     36.69 o 
   9   0   5    55273.60    54462.34    626.39 o 
  11   0   5     1712.03     1673.11     99.39 o 
  13   0   5     7360.35     7767.41    180.82 o 
 -12   1   5      429.48      447.51     28.24 o 
 -11   1   5     5668.67     5947.68     66.84 o 
 -10   1   5    17469.60    17673.17    418.91 o 
  -9   1   5     1150.36     1153.72     22.76 o 
  -8   1   5       23.26       60.81      9.38 o 
  -7   1   5    34055.89    33759.67    611.72 o 
  -6   1   5     5615.83     5655.28     59.31 o 
  -5   1   5     3563.21     3704.35     42.19 o 
  -4   1   5     9038.87     9023.53    155.28 o 
  -3   1   5     1401.28     1309.45     24.81 o 
  -2   1   5      114.35      156.14     24.58 o 
  -1   1   5     6699.87     6754.03    101.17 o 
   0   1   5     7030.13     6770.58     61.84 o 
   1   1   5     6249.38     5899.28     88.29 o 
   2   1   5    52430.97    50940.25    589.31 o 
   3   1   5   123904.50   123280.74   1137.71 o 
   4   1   5      374.47      325.28     18.14 o 
   5   1   5     8219.88     8186.67    125.81 o 
   6   1   5        0.39       39.89     10.89 o 
   7   1   5       41.93       50.01      7.77 o 
   8   1   5     1506.01     1521.41     29.15 o 
   9   1   5     6790.84     6803.40    109.31 o 
  10   1   5     1607.52     1641.39     34.00 o 
  11   1   5     9054.86     9206.66     86.39 o 
  12   1   5     1040.60     1006.40     36.33 o 
  13   1   5        3.52        5.81     16.26 o 
 -13   2   5      310.07      242.90     37.64 o 
 -12   2   5      118.44      140.26     20.11 o 
 -11   2   5     9282.50     9211.68    212.92 o 
 -10   2   5     2127.56     2134.40     39.78 o 
  -9   2   5        1.25        8.24      7.00 o 
  -8   2   5    10034.64    10069.30    218.13 o 
  -7   2   5     9427.65     9704.09    146.18 o 
  -6   2   5     1608.09     1754.99     43.88 o 
  -5   2   5    25487.67    26495.77    253.45 o 
  -4   2   5    40680.07    42973.02    548.96 o 
  -3   2   5    42442.87    40569.45    765.36 o 
  -2   2   5     3178.82     3149.07     28.41 o 
  -1   2   5    66373.95    64395.28    659.45 o 
   0   2   5    38864.54    38272.02    363.73 o 
   1   2   5        2.10       19.89      2.49 o 
   2   2   5      210.07      252.02      6.13 o 
   3   2   5    56486.82    60013.17    777.81 o 
   4   2   5     2249.52     2423.98     20.20 o 
   5   2   5     6624.31     6878.56     63.28 o 
   6   2   5        0.64       15.13      8.69 o 
   7   2   5       51.04       72.22      7.90 o 
   8   2   5     3646.19     3730.95     59.75 o 
   9   2   5     1530.93     1477.68     30.78 o 
  10   2   5     5268.30     5231.22    142.47 o 
  11   2   5      520.90      527.06     26.31 o 
  12   2   5     7385.46     7513.06    213.05 o 
 -13   3   5    13987.67    13790.76    171.67 o 
 -12   3   5       77.14       80.30     15.21 o 
 -11   3   5     1032.75     1052.61     30.93 o 
 -10   3   5      617.32      549.87     22.39 o 
  -9   3   5     3355.61     3553.71     50.80 o 
  -8   3   5     4849.98     4911.67     90.07 o 
  -7   3   5     5724.16     5858.88     87.09 o 
  -6   3   5     3969.11     3909.48     45.35 o 
  -5   3   5     8429.61     8170.60     76.12 o 
  -4   3   5    74107.27    71315.77   1304.60 o 
  -3   3   5    15296.50    14877.22    258.97 o 
  -2   3   5     2191.15     2557.00     21.64 o 
  -1   3   5    90388.80    88650.19    824.41 o 
   0   3   5     7175.93     7930.91    144.80 o 
   1   3   5     4781.83     4913.39     74.19 o 
   2   3   5     7720.81     8060.33    190.80 o 
   3   3   5        0.03      135.95     51.03 o 
   4   3   5    12941.02    13512.16    136.59 o 
   5   3   5    28613.33    29406.43    330.80 o 
   6   3   5     6379.15     6338.73     93.63 o 
   7   3   5     5781.47     5815.12     70.99 o 
   8   3   5    13213.10    12881.01    109.31 o 
   9   3   5     8073.23     8087.54     89.25 o 
  10   3   5     1240.06     1271.53     37.37 o 
  11   3   5        2.47        9.90     10.73 o 
  12   3   5     3593.61     3611.01    171.31 o 
 -12   4   5        6.39       12.51     12.42 o 
 -11   4   5     4743.27     4480.17    101.97 o 
 -10   4   5    15922.45    15585.60    223.36 o 
  -9   4   5     2367.47     2274.34     42.09 o 
  -8   4   5     1296.22     1299.45     30.55 o 
  -7   4   5      540.82      542.88     19.40 o 
  -6   4   5     8940.28     8879.24    158.63 o 
  -5   4   5     3399.52     3503.05     57.88 o 
  -4   4   5     1058.27      994.51     21.89 o 
  -3   4   5       42.87       92.60     18.51 o 
  -2   4   5    13774.07    14358.95    160.01 o 
  -1   4   5       90.25      120.21     10.47 o 
   0   4   5       64.41       61.83      4.21 o 
   1   4   5    17722.92    18219.61    238.28 o 
   2   4   5     5463.81     5480.63     90.66 o 
   3   4   5     9261.91     9497.27    107.78 o 
   4   4   5      830.53      887.47     12.46 o 
   5   4   5     4183.94     4134.51     40.86 o 
   6   4   5    49891.36    50859.91    634.26 o 
   7   4   5      103.21      139.62     11.21 o 
   8   4   5     1531.34     1528.93     36.90 o 
   9   4   5       35.96       57.39      9.89 o 
  10   4   5      240.60      245.79     18.86 o 
  11   4   5     9850.63     9595.49    237.13 o 
 -12   5   5     3993.95     3904.15    128.70 o 
 -11   5   5     3533.36     3575.41     69.35 o 
 -10   5   5      254.70      242.07     18.06 o 
  -9   5   5     4932.79     4524.54     70.14 o 
  -8   5   5     1713.85     1729.35     36.59 o 
  -7   5   5     8175.31     8042.49    195.00 o 
  -6   5   5      988.24      906.80     24.65 o 
  -5   5   5       40.36       54.42     10.68 o 
  -4   5   5     8309.65     8393.84    117.67 o 
  -3   5   5     4501.06     4536.82     65.41 o 
  -2   5   5     3007.30     3090.45     41.70 o 
  -1   5   5    31728.75    31193.00    392.69 o 
   0   5   5    13963.45    13725.40    173.18 o 
   1   5   5     7427.75     7800.96     74.39 o 
   2   5   5     2505.61     2415.99     46.12 o 
   3   5   5        7.56       44.12     12.63 o 
   4   5   5     2936.74     3061.12     37.78 o 
   5   5   5     4340.73     4336.87     70.93 o 
   6   5   5      675.02      717.95     18.03 o 
   7   5   5     1683.58     1654.98     27.86 o 
   8   5   5      841.85      780.60     26.30 o 
   9   5   5      390.82      385.86     21.01 o 
  10   5   5      776.94      731.08     29.14 o 
 -11   6   5     5758.18     5519.44    151.19 o 
 -10   6   5     2186.98     2057.41     53.85 o 
  -9   6   5     3821.53     3834.23     59.42 o 
  -8   6   5     7029.53     6942.20     80.98 o 
  -7   6   5       34.11       34.37      9.07 o 
  -6   6   5     7704.34     7579.97    122.82 o 
  -5   6   5     8522.54     8417.26     85.89 o 
  -4   6   5     1591.39     1566.73     48.02 o 
  -3   6   5     1460.06     1436.54     29.47 o 
  -2   6   5     2086.59     2007.98     29.41 o 
  -1   6   5      153.61      172.76      9.97 o 
   0   6   5    17914.36    17825.33    197.47 o 
   1   6   5      292.46      329.18     12.25 o 
   2   6   5     4646.01     4838.65     45.98 o 
   3   6   5    10641.49    10568.15     94.55 o 
   4   6   5     2703.78     2791.40     37.95 o 
   5   6   5     9874.52    10153.65     81.94 o 
   6   6   5        1.70       26.38      8.00 o 
   7   6   5     5371.31     5423.64    109.06 o 
   8   6   5      759.06      712.54     24.02 o 
   9   6   5      494.87      519.47     25.63 o 
  10   6   5     2496.93     2528.40     77.54 o 
  -9   7   5      195.44      194.55     23.20 o 
  -8   7   5      488.78      564.74     24.61 o 
  -7   7   5     6236.00     6123.53     93.03 o 
  -6   7   5     9193.85     8997.65    171.55 o 
  -5   7   5     8342.41     8327.85    246.82 o 
  -4   7   5      806.13      867.87     25.50 o 
  -3   7   5     8680.44     8514.73    123.00 o 
  -2   7   5    27642.03    27283.35    358.85 o 
  -1   7   5      102.45      129.33      9.85 o 
   0   7   5      394.10      377.07     14.07 o 
   1   7   5     1986.92     2024.07     63.94 o 
   2   7   5     6077.10     6256.59     90.55 o 
   3   7   5      147.66      187.22     11.72 o 
   4   7   5      309.21      327.26     14.73 o 
   5   7   5     2525.30     2503.86     51.01 o 
   6   7   5     1543.79     1662.05    116.19 o 
   7   7   5    20939.94    20963.82    195.76 o 
   8   7   5     1063.87     1057.94     37.70 o 
   9   7   5       23.72       28.33     24.66 o 
  -8   8   5      265.58      237.36     27.53 o 
  -7   8   5     3556.96     3594.42     62.41 o 
  -6   8   5       32.67       22.58      9.80 o 
  -5   8   5     3803.37     3737.75     59.88 o 
  -4   8   5      282.68      319.20     18.02 o 
  -3   8   5     1079.93     1052.33     29.04 o 
  -2   8   5       41.11       60.24     10.00 o 
  -1   8   5     2736.75     2755.78     46.83 o 
   0   8   5     5382.57     5275.06     82.77 o 
   1   8   5     1832.36     1787.84     34.68 o 
   2   8   5      536.46      485.29     22.10 o 
   3   8   5     1242.37     1285.36     33.87 o 
   4   8   5    21583.31    20883.39    264.31 o 
   5   8   5      137.35      157.53     17.93 o 
   6   8   5     3086.12     3186.10     63.81 o 
   7   8   5       92.85      113.70     18.85 o 
   8   8   5     7828.86     7517.16    193.80 o 
  -6   9   5      617.65      643.25     32.93 o 
  -5   9   5     3896.71     4089.69    105.01 o 
  -4   9   5     4618.16     4497.32     67.25 o 
  -3   9   5     3426.59     3365.22     65.00 o 
  -2   9   5    11669.64    11544.83    116.73 o 
  -1   9   5       41.68       41.23     10.17 o 
   0   9   5     7512.99     7482.39     77.48 o 
   1   9   5     8832.94     9036.02    372.35 o 
   2   9   5     3009.85     3069.00    100.04 o 
   3   9   5     2482.11     2453.51     62.10 o 
   4   9   5     2098.26     2221.15     87.60 o 
   5   9   5      181.24      182.77     32.44 o 
  -3  10   5     2642.56     2613.72    105.12 o 
  -2  10   5     4462.56     4473.00    132.59 o 
  -1  10   5      341.66      333.31     40.01 o 
   0  10   5       24.07       22.28     20.98 o 
   1  10   5        2.40        7.14     19.03 o 
   2  10   5     4637.73     4912.30    129.56 o 
 -12   0   6     2743.80     2677.31     95.17 o 
 -10   0   6    31590.40    31157.09   1401.38 o 
  -8   0   6    20949.65    21562.29   1096.68 o 
  -6   0   6     3323.37     3648.72     50.82 o 
  -4   0   6     1076.56     1178.94    381.17 o 
  -2   0   6    18627.26    18182.56    587.04 o 
   0   0   6    17504.67    17380.40    385.29 o 
   2   0   6    39851.80    37572.25    754.50 o 
   4   0   6     4797.19     4956.10    131.51 o 
   6   0   6    32715.83    34504.19    210.41 o 
   8   0   6        3.19       53.31     16.65 o 
  10   0   6     7164.36     7285.91    103.90 o 
  12   0   6      497.07      491.16     32.73 o 
 -13   1   6     2513.92     2362.17     95.82 o 
 -12   1   6     1167.48     1200.66     66.19 o 
 -11   1   6     1693.08     1796.17     37.20 o 
 -10   1   6    12975.75    13175.26    250.32 o 
  -9   1   6     3193.32     3055.64     49.64 o 
  -8   1   6     7041.68     7260.47     87.72 o 
  -7   1   6     2231.09     2272.48     33.47 o 
  -6   1   6      200.02      235.02     19.41 o 
  -5   1   6     5772.58     5607.03    113.71 o 
  -4   1   6      102.94      140.60      6.02 o 
  -3   1   6    10474.04    10451.70    161.16 o 
  -2   1   6     1822.33     1697.91     56.94 o 
  -1   1   6   102951.16    92681.27   1588.74 o 
   0   1   6    47628.78    45176.33    438.48 o 
   1   1   6     2180.40     2058.63     20.57 o 
   2   1   6    10289.45    10324.18    106.05 o 
   3   1   6    34594.74    36372.42    539.30 o 
   4   1   6     1508.57     1616.79     18.26 o 
   5   1   6     5991.19     6220.02     70.58 o 
   6   1   6     4295.68     4364.44     94.85 o 
   7   1   6        0.03       46.48     21.91 o 
   8   1   6    22745.39    23410.13    127.69 o 
   9   1   6    15559.79    15729.78    106.19 o 
  10   1   6      236.65      260.39     15.86 o 
  11   1   6     2373.52     2453.64     82.73 o 
  12   1   6     2541.51     2658.72     58.06 o 
 -13   2   6       29.35       30.57     17.21 o 
 -12   2   6       26.78       39.17     13.21 o 
 -11   2   6    11995.07    11831.76    247.04 o 
 -10   2   6      402.22      454.48     26.92 o 
  -9   2   6     4018.53     3999.46     59.61 o 
  -8   2   6     1404.95     1642.15    124.29 o 
  -7   2   6    32354.28    31332.80    528.38 o 
  -6   2   6     7639.04     7636.80    121.10 o 
  -5   2   6      178.35      174.03     12.71 o 
  -4   2   6   102448.09    97820.67   1729.12 o 
  -3   2   6     2614.34     2442.95     24.22 o 
  -2   2   6     1527.15     1723.70     15.49 o 
  -1   2   6    38129.29    37807.40    489.25 o 
   0   2   6       99.91      145.02      7.48 o 
   1   2   6     9941.37     9550.66    122.43 o 
   2   2   6     3941.09     4326.14    141.73 o 
   3   2   6    11473.70    12281.05    114.03 o 
   4   2   6        2.00       92.70     45.06 o 
   5   2   6       39.38      162.58     60.75 o 
   6   2   6     2011.83     2012.82     25.10 o 
   7   2   6     6812.68     6866.40     75.49 o 
   8   2   6     2947.19     2951.20     41.76 o 
   9   2   6     3821.08     3904.68     50.90 o 
  10   2   6       41.35       82.51     30.46 o 
  11   2   6     1666.55     1641.95     44.10 o 
  12   2   6    15110.16    15487.82    145.98 o 
 -13   3   6       33.32       54.43     17.23 o 
 -12   3   6     2104.49     2177.24     53.07 o 
 -11   3   6     7000.55     6573.83     76.25 o 
 -10   3   6      340.41      308.63     17.93 o 
  -9   3   6      305.48      284.03     16.43 o 
  -8   3   6        1.39       30.44      7.69 o 
  -7   3   6    19718.48    20029.64    372.18 o 
  -6   3   6        7.49       28.03      8.09 o 
  -5   3   6     1176.07     1150.61     31.13 o 
  -4   3   6     6623.09     6848.14    120.57 o 
  -3   3   6     6995.88     6949.92    108.49 o 
  -2   3   6      152.73      185.87      9.76 o 
  -1   3   6    35707.20    37509.48    364.46 o 
   0   3   6    11642.73    11974.72    227.21 o 
   1   3   6     9392.39     9984.03    137.83 o 
   2   3   6    41871.11    40996.66    595.92 o 
   3   3   6     4279.04     4040.03     31.29 o 
   4   3   6     1605.23     1528.26     16.40 o 
   5   3   6    18230.04    18621.00    269.74 o 
   6   3   6    26667.83    26833.14    174.86 o 
   7   3   6      896.92      932.52     28.63 o 
   8   3   6      207.80      242.35     13.79 o 
   9   3   6     1885.66     1836.12     42.89 o 
  10   3   6      910.62      886.57     32.11 o 
  11   3   6       38.39       56.63     13.38 o 
 -12   4   6     2668.44     2425.52     57.95 o 
 -11   4   6     1196.59     1228.63     34.97 o 
 -10   4   6       13.52       30.41     10.55 o 
  -9   4   6      614.76      610.70     23.02 o 
  -8   4   6     5451.58     5450.46    107.90 o 
  -7   4   6     2356.17     2433.23     60.10 o 
  -6   4   6       26.31       33.00      8.93 o 
  -5   4   6    24428.62    24573.08    358.34 o 
  -4   4   6        0.14       41.26     12.16 o 
  -3   4   6     7578.24     7553.29     59.70 o 
  -2   4   6     3052.54     2932.25     51.17 o 
  -1   4   6    14802.57    15006.52    142.65 o 
   0   4   6    23177.36    23223.76    233.54 o 
   1   4   6        6.76       31.37      6.59 o 
   2   4   6     3518.10     3710.19     44.40 o 
   3   4   6    26908.91    27679.33    228.62 o 
   4   4   6      565.45      585.05     12.45 o 
   5   4   6    18357.13    18391.47    131.40 o 
   6   4   6     8361.65     8357.73     82.84 o 
   7   4   6       87.31      105.13      9.98 o 
   8   4   6     7019.54     6971.48    145.46 o 
   9   4   6        5.04       76.53     40.21 o 
  10   4   6      389.30      381.86     18.50 o 
  11   4   6     3273.44     3235.49     67.18 o 
 -11   5   6      123.00      145.01     16.16 o 
 -10   5   6     1667.09     1547.33     38.65 o 
  -9   5   6      638.87      611.32     24.13 o 
  -8   5   6     2510.68     2424.26     43.67 o 
  -7   5   6     3855.58     3773.20    101.68 o 
  -6   5   6    13474.42    13403.01    225.78 o 
  -5   5   6     4869.10     4704.50     68.09 o 
  -4   5   6     9464.53     9380.83    102.24 o 
  -3   5   6    15647.78    15608.36     95.99 o 
  -2   5   6     4031.56     4195.61     99.90 o 
  -1   5   6     3673.67     3506.19     38.84 o 
   0   5   6      899.66      959.39     27.55 o 
   1   5   6    18449.97    18569.86    171.19 o 
   2   5   6     5512.93     5577.59     93.17 o 
   3   5   6     2721.67     2789.34     40.58 o 
   4   5   6     7699.00     7884.60     52.44 o 
   5   5   6    13036.56    13490.78    166.15 o 
   6   5   6     3236.08     3312.15     57.53 o 
   7   5   6     7352.33     7426.87    126.04 o 
   8   5   6     3048.52     2937.50     46.09 o 
   9   5   6     1144.18     1155.61     34.78 o 
  10   5   6     7302.74     7165.78    106.49 o 
 -10   6   6      136.22      150.65     16.42 o 
  -9   6   6     8647.27     8557.68     99.63 o 
  -8   6   6      809.36      888.23     28.58 o 
  -7   6   6     9820.98     9345.35    118.90 o 
  -6   6   6    11492.59    11171.13     93.55 o 
  -5   6   6      114.37      204.44     41.53 o 
  -4   6   6     2215.36     2245.80     67.22 o 
  -3   6   6     4677.50     4714.93     62.42 o 
  -2   6   6    13508.48    13247.73    195.34 o 
  -1   6   6     4825.96     4850.27     82.02 o 
   0   6   6      240.13      279.97     11.61 o 
   1   6   6     4657.75     4528.86     72.96 o 
   2   6   6     3217.55     3198.99     49.65 o 
   3   6   6        1.89       36.39      8.30 o 
   4   6   6        0.31       26.21      7.22 o 
   5   6   6      174.33      204.72     11.95 o 
   6   6   6     1306.00     1364.87     26.46 o 
   7   6   6     1727.11     1668.31     33.92 o 
   8   6   6       13.10       26.79     11.20 o 
   9   6   6    10090.87     9978.76    245.05 o 
 -10   7   6     2879.41     2737.44    108.36 o 
  -9   7   6     1102.16     1197.85     35.91 o 
  -8   7   6     5576.41     5505.22     72.77 o 
  -7   7   6       11.19       25.82     15.48 o 
  -6   7   6      868.25      876.30     28.40 o 
  -5   7   6     5831.82     5713.01    134.37 o 
  -4   7   6      216.29      244.94     15.24 o 
  -3   7   6      833.51      861.56     27.18 o 
  -2   7   6      287.06      383.02     35.77 o 
  -1   7   6     9568.09     9380.47    160.36 o 
   0   7   6     6727.14     6625.71     69.05 o 
   1   7   6      104.27      116.36      9.42 o 
   2   7   6      156.63      177.70     14.01 o 
   3   7   6    17539.21    17700.24    205.44 o 
   4   7   6    25664.37    25317.68    145.17 o 
   5   7   6     1730.93     1754.23     36.31 o 
   6   7   6      176.92      197.73     18.65 o 
   7   7   6      962.75      998.96     36.05 o 
   8   7   6      790.57      819.47     44.51 o 
  -8   8   6     3862.23     3906.96    122.86 o 
  -7   8   6      239.77      305.84     22.63 o 
  -6   8   6        4.26       30.85     12.08 o 
  -5   8   6     2143.08     2170.65     62.00 o 
  -4   8   6      201.87      165.93     14.91 o 
  -3   8   6    16930.25    16871.56    382.57 o 
  -2   8   6      868.77      899.69     23.52 o 
  -1   8   6        3.76       12.06      6.67 o 
   0   8   6       79.77       79.34     13.04 o 
   1   8   6     2634.57     2660.09     42.62 o 
   2   8   6     7325.45     7445.83     84.26 o 
   3   8   6     7174.55     7210.15    101.74 o 
   4   8   6       99.13      163.74     27.90 o 
   5   8   6     7105.99     7400.20    235.33 o 
   6   8   6     1774.04     1715.78     47.59 o 
   7   8   6     6132.93     6252.48     92.35 o 
  -6   9   6       22.86       38.93     26.39 o 
  -5   9   6    15630.55    15716.24    340.93 o 
  -4   9   6        2.33       12.04     10.14 o 
  -3   9   6    13900.65    14218.71    262.34 o 
  -2   9   6     7297.77     7113.13     90.27 o 
  -1   9   6      619.12      638.13     24.20 o 
   0   9   6      994.47     1033.19     40.82 o 
   1   9   6      278.00      283.27     17.73 o 
   2   9   6     1328.48     1296.09     53.10 o 
   3   9   6     3005.88     2943.57     99.93 o 
   4   9   6     6371.39     6792.78    154.65 o 
   5   9   6      279.11      289.84     38.50 o 
  -2  10   6      562.84      678.52     58.18 o 
  -1  10   6       69.18       73.97     26.60 o 
   0  10   6       86.29      110.09     27.69 o 
   1  10   6     5607.23     5895.37    142.54 o 
 -11   0   7     2622.77     2445.01     88.90 o 
  -9   0   7     7858.18     7857.55    140.49 o 
  -7   0   7      761.18      780.75     22.11 o 
  -5   0   7    18294.58    18442.72    564.06 o 
  -3   0   7      159.48      164.90      8.64 o 
   1   0   7        5.53       41.98      6.24 o 
   3   0   7      103.84      127.08     45.64 o 
   5   0   7    16902.67    17002.41    130.45 o 
   7   0   7     2470.65     2441.14     50.87 o 
   9   0   7     7931.84     7732.37    142.32 o 
  11   0   7      736.17      755.40     37.05 o 
 -13   1   7     4117.25     4037.17    125.02 o 
 -12   1   7        3.94        5.15     12.23 o 
 -11   1   7    17114.28    17657.52    380.54 o 
 -10   1   7     4024.48     3894.76     66.84 o 
  -9   1   7     1040.55     1066.00     32.31 o 
  -8   1   7    11457.12    11634.93    265.82 o 
  -7   1   7     4872.29     4997.62     90.01 o 
  -6   1   7      560.94      707.97     13.98 o 
  -5   1   7     1122.79     1150.88     28.83 o 
  -4   1   7     8671.39     9303.89    189.40 o 
  -3   1   7     9564.01    10223.06    176.76 o 
  -2   1   7     6957.53     6991.48     67.86 o 
   0   1   7    12201.61    12005.15    151.41 o 
   1   1   7      356.99      377.01     10.11 o 
   2   1   7     3682.49     3652.81     29.19 o 
   3   1   7    15276.78    16317.00    152.44 o 
   4   1   7      181.30      191.73      7.10 o 
   5   1   7    33199.91    32204.90    343.92 o 
   6   1   7    28533.67    28032.69    254.69 o 
   7   1   7      572.16      564.99     17.91 o 
   8   1   7     2856.18     2950.32     48.29 o 
   9   1   7     8063.02     8104.99     75.22 o 
  10   1   7       64.18       69.72     10.53 o 
  11   1   7     2259.89     2327.52     50.96 o 
  12   1   7     5023.05     4919.11     80.11 o 
 -13   2   7     1766.09     1816.02     86.30 o 
 -12   2   7      567.08      546.18     23.68 o 
 -11   2   7       65.75       91.92     12.64 o 
 -10   2   7    11156.31    11074.50    259.74 o 
  -9   2   7     1304.11     1330.39     30.79 o 
  -8   2   7       29.31       36.58      8.09 o 
  -7   2   7    45163.04    44196.11    935.47 o 
  -6   2   7      851.06      853.53     21.48 o 
  -5   2   7     3877.00     4028.97     77.19 o 
  -4   2   7    27181.26    27878.06    686.27 o 
  -3   2   7    11169.53    11019.73    182.37 o 
  -2   2   7    25172.65    25053.62    390.93 o 
  -1   2   7       32.28      113.90     14.56 o 
   0   2   7     5336.35     4981.67     42.00 o 
   1   2   7     7089.41     7538.21     66.38 o 
   2   2   7     3522.31     3651.11     55.40 o 
   3   2   7      187.63      196.03      4.97 o 
   4   2   7       83.27       97.33      9.69 o 
   5   2   7    26618.66    27306.69    411.85 o 
   6   2   7      249.87      290.00     13.30 o 
   7   2   7       17.06       44.24     11.68 o 
   8   2   7    17244.33    17331.53    116.42 o 
   9   2   7     6470.62     6723.67     79.04 o 
  10   2   7      159.20      163.39     14.24 o 
  11   2   7     6594.48     6557.36     89.45 o 
  12   2   7      161.64      187.53     25.46 o 
 -13   3   7     7462.75     7237.07    132.14 o 
 -12   3   7      257.79      228.23     18.67 o 
 -11   3   7     2530.39     2508.58     47.28 o 
 -10   3   7     7868.61     7454.10     85.48 o 
  -9   3   7     3642.95     3739.15     53.50 o 
  -8   3   7     5421.29     5623.91     62.88 o 
  -7   3   7       75.04      116.65     11.18 o 
  -6   3   7     2714.35     2789.57     60.85 o 
  -5   3   7     5407.65     5338.45     82.51 o 
  -4   3   7    27293.17    27603.98    672.36 o 
  -3   3   7     4569.23     4495.30     87.56 o 
  -2   3   7     2168.56     2295.19     40.78 o 
  -1   3   7      256.90      213.72     15.45 o 
   0   3   7    21866.91    22458.18    494.86 o 
   1   3   7     7142.27     7391.20    117.92 o 
   2   3   7    22397.77    23559.33    334.84 o 
   3   3   7    31327.32    32070.36    449.83 o 
   4   3   7     7973.53     8022.57    114.89 o 
   5   3   7       51.02      103.00      7.42 o 
   6   3   7      710.38      705.66     19.31 o 
   7   3   7     9344.61     9193.30     74.66 o 
   8   3   7      913.98      918.73     24.60 o 
   9   3   7     2676.12     2648.00     52.33 o 
  10   3   7       14.13       43.98     11.77 o 
  11   3   7     4020.84     3967.27     70.81 o 
  12   3   7    10312.78    10049.12    197.26 o 
 -12   4   7      576.17      586.57     26.50 o 
 -11   4   7     4568.42     4760.59    101.46 o 
 -10   4   7      609.06      570.99     24.10 o 
  -9   4   7       98.20      116.79     12.42 o 
  -8   4   7    13638.26    13521.06    260.90 o 
  -7   4   7      107.13      146.74     12.20 o 
  -6   4   7     7901.30     7800.30    141.18 o 
  -5   4   7     5142.13     5150.15     54.41 o 
  -4   4   7    25330.11    24887.67    459.37 o 
  -3   4   7    33365.16    31637.48    142.92 o 
  -2   4   7     3039.58     3176.63     51.79 o 
  -1   4   7     1560.72     1634.62     28.62 o 
   0   4   7     1350.56     1329.22     21.29 o 
   1   4   7    11203.60    11495.06    175.55 o 
   2   4   7    54832.43    55551.64   1304.68 o 
   3   4   7     1186.96     1142.63     16.93 o 
   4   4   7      107.97      131.33      7.55 o 
   5   4   7      523.10      547.18     15.15 o 
   6   4   7    14590.61    14791.53    198.61 o 
   7   4   7     2329.62     2433.60     46.89 o 
   8   4   7      177.21      210.29     17.39 o 
   9   4   7     1397.16     1445.29     40.19 o 
  10   4   7     1456.49     1452.10     50.35 o 
 -11   5   7     5977.81     5540.49     76.31 o 
 -10   5   7        4.38       20.30     13.39 o 
  -9   5   7     8484.28     8351.87     86.71 o 
  -8   5   7      272.11      273.28     16.59 o 
  -7   5   7     1639.31     1516.20     33.85 o 
  -6   5   7      432.05      441.74     18.52 o 
  -5   5   7    10578.03    10696.75    296.74 o 
  -4   5   7     6271.24     6373.58     61.77 o 
  -3   5   7        1.22       17.93      6.16 o 
  -2   5   7     6349.77     6024.92     80.02 o 
  -1   5   7      365.77      372.00     12.22 o 
   0   5   7     1017.63     1143.77     17.91 o 
   1   5   7     7438.71     7393.46    114.68 o 
   2   5   7     6443.12     6661.84    105.02 o 
   3   5   7     1365.21     1429.51     30.31 o 
   4   5   7        1.49       29.72      7.06 o 
   5   5   7       18.61       43.00      7.36 o 
   6   5   7      595.40      613.54     17.49 o 
   7   5   7     7816.18     7702.90    150.16 o 
   8   5   7     4045.45     4005.17     52.88 o 
   9   5   7    16148.16    15996.45    156.80 o 
  10   5   7     2042.01     2018.33     54.70 o 
 -11   6   7      372.21      350.40     50.40 o 
 -10   6   7     9108.10     9094.19    180.26 o 
  -9   6   7     3585.34     3660.99     59.39 o 
  -8   6   7     3167.80     3213.27     58.62 o 
  -7   6   7    11568.11    11871.19    117.96 o 
  -6   6   7      142.03      194.73     29.40 o 
  -5   6   7    17587.03    17070.58    336.20 o 
  -4   6   7     3981.02     3964.41     60.24 o 
  -3   6   7       42.63       39.58      7.60 o 
  -2   6   7      216.13      241.86     13.27 o 
  -1   6   7      360.64      372.22     13.48 o 
   0   6   7      226.51      273.58     11.58 o 
   1   6   7     2774.07     2814.01     32.15 o 
   2   6   7      752.84      776.69     20.72 o 
   3   6   7    17394.43    17577.63    361.66 o 
   4   6   7     2539.72     2577.11     36.34 o 
   5   6   7     4458.06     4565.01     61.24 o 
   6   6   7     7109.24     7301.96     88.91 o 
   7   6   7      224.78      236.46     13.87 o 
   8   6   7    13197.28    13006.14    328.93 o 
   9   6   7      470.21      581.07     27.41 o 
  -9   7   7        0.37       10.89     11.05 o 
  -8   7   7       84.03       86.67     13.49 o 
  -7   7   7      122.53      161.78     15.46 o 
  -6   7   7     7579.24     7325.39    148.63 o 
  -5   7   7       88.46      123.39     13.20 o 
  -4   7   7     1554.03     1569.01     34.43 o 
  -3   7   7     5971.50     5865.39     87.87 o 
  -2   7   7     7424.03     7164.50     69.72 o 
  -1   7   7        8.37       14.03      6.12 o 
   0   7   7    10335.64    10571.43     73.44 o 
   1   7   7    18185.19    18475.55    128.12 o 
   2   7   7      131.93      159.02     12.00 o 
   3   7   7     1324.60     1386.10     43.20 o 
   4   7   7     1470.89     1540.15     39.62 o 
   5   7   7     1010.53      988.42     28.23 o 
   6   7   7     1501.36     1605.30     43.28 o 
   7   7   7      326.37      327.69     24.42 o 
   8   7   7      388.81      375.79     32.97 o 
  -8   8   7     1552.07     1472.11     78.08 o 
  -7   8   7      183.72      182.55     17.78 o 
  -6   8   7    14434.93    13686.04    202.83 o 
  -5   8   7      414.13      465.79     36.09 o 
  -4   8   7     1048.59     1013.25     29.97 o 
  -3   8   7     4458.08     4338.80     96.91 o 
  -2   8   7       12.77       27.92      9.75 o 
  -1   8   7    13392.41    13124.32    122.32 o 
   0   8   7     7157.00     7209.78     87.35 o 
   1   8   7      171.68      211.50     15.10 o 
   2   8   7      900.95      895.98     30.21 o 
   3   8   7      126.54      130.22     18.73 o 
   4   8   7    24785.86    26099.38    303.68 o 
   5   8   7      344.16      381.26     30.07 o 
   6   8   7        7.95       32.16     22.71 o 
   7   8   7       59.64       90.64     25.90 o 
  -5   9   7      875.82      916.38     31.98 o 
  -4   9   7       96.96      127.49     17.92 o 
  -3   9   7     1191.70     1177.07     33.68 o 
  -2   9   7     2755.40     2703.75     55.91 o 
  -1   9   7       22.13       31.59     10.17 o 
   0   9   7     2815.03     2940.61     51.71 o 
   1   9   7     2154.35     2270.67     43.12 o 
   2   9   7      102.27       98.65     17.74 o 
   3   9   7      526.20      496.46     31.48 o 
   4   9   7      704.87      697.34     51.69 o 
  -1  10   7     1589.10     1685.76     57.55 o 
   0  10   7     1476.80     1417.39     73.32 o 
 -12   0   8     2443.86     2416.24     93.22 o 
 -10   0   8     4807.57     4402.06    117.23 o 
  -8   0   8     2116.64     2163.07     78.74 o 
  -6   0   8       18.31       87.38     39.20 o 
  -4   0   8    95310.78    86638.66   3387.58 o 
  -2   0   8     8879.78     8659.77    215.82 o 
   0   0   8     2165.94     2130.62     38.26 o 
   2   0   8     2343.75     2654.82     26.36 o 
   4   0   8     4159.26     4235.07     78.62 o 
   6   0   8    24692.12    24912.33    279.24 o 
   8   0   8     7560.17     7435.86    113.01 o 
  10   0   8        6.69       17.58     16.22 o 
  12   0   8     1952.60     1854.35     60.63 o 
 -13   1   8     4294.41     4235.50     90.49 o 
 -12   1   8      471.49      466.01     48.23 o 
 -11   1   8     5907.67     5986.21    190.45 o 
 -10   1   8    10442.78    10392.15    207.39 o 
  -9   1   8      310.36      309.25     15.86 o 
  -8   1   8      813.35      923.83     42.02 o 
  -7   1   8     3058.89     3195.65    102.73 o 
  -6   1   8        7.08       38.92      6.71 o 
  -5   1   8    18797.46    18082.91    222.56 o 
  -4   1   8     8266.32     8026.41    123.57 o 
  -3   1   8       41.10       60.54     11.29 o 
  -2   1   8    13589.34    13811.66    140.99 o 
  -1   1   8     8691.62     7583.20    118.81 o 
   0   1   8     7874.81     7930.21     92.33 o 
   1   1   8     1365.54     1373.19     15.41 o 
   2   1   8    10583.14    10416.44     95.06 o 
   3   1   8     7619.54     7392.85    114.03 o 
   4   1   8     4473.15     4727.36     83.08 o 
   5   1   8      987.04      971.25     34.37 o 
   6   1   8     1282.49     1282.92     25.61 o 
   7   1   8     4201.11     4136.91     48.56 o 
   8   1   8    18600.84    18672.09    360.31 o 
   9   1   8     7017.43     6842.38     70.32 o 
  10   1   8     1775.90     1721.57     44.52 o 
  11   1   8      118.78      151.12     18.58 o 
  12   1   8      854.06      869.20     98.41 o 
 -13   2   8     1479.33     1541.58     56.65 o 
 -12   2   8      825.41      864.34     28.90 o 
 -11   2   8     7684.46     7534.12     79.96 o 
 -10   2   8    14400.29    14057.27    318.98 o 
  -9   2   8     1310.71     1307.52     30.83 o 
  -8   2   8     6864.01     7027.64    119.25 o 
  -7   2   8     6208.29     6065.16    163.97 o 
  -6   2   8     2040.04     1968.80     32.99 o 
  -5   2   8     6928.19     6886.17    177.86 o 
  -4   2   8     1041.36     1035.23     29.79 o 
  -3   2   8     5853.61     5585.98     63.43 o 
  -2   2   8      101.64      115.72      4.72 o 
  -1   2   8      246.00      274.63     24.67 o 
   0   2   8       62.26      100.25      4.99 o 
   1   2   8      608.76      807.19     28.28 o 
   2   2   8    53136.39    52488.96   1057.58 o 
   3   2   8     4206.08     4253.70     36.81 o 
   4   2   8     6516.71     6661.61     69.84 o 
   5   2   8    54032.31    52545.02    526.32 o 
   6   2   8     2378.48     2489.16     51.51 o 
   7   2   8     3543.46     3482.29    104.35 o 
   8   2   8     8670.34     8665.56     94.34 o 
   9   2   8     6387.21     6475.08    126.63 o 
  10   2   8     3618.04     3621.64     53.74 o 
  11   2   8        3.79       28.67     12.51 o 
  12   2   8    10983.02    11110.48    212.62 o 
 -12   3   8     4476.61     4187.25    125.25 o 
 -11   3   8      946.32      869.06     29.10 o 
 -10   3   8     1037.10      949.91     29.21 o 
  -9   3   8      407.19      413.49     30.85 o 
  -8   3   8    19948.06    19472.74    284.13 o 
  -7   3   8    19703.17    19423.55    122.46 o 
  -6   3   8       10.41       28.30      6.86 o 
  -5   3   8      251.77      286.77     17.57 o 
  -4   3   8    13022.57    13093.17    307.70 o 
  -3   3   8    12355.76    12279.31    104.76 o 
  -2   3   8    18239.98    18275.49     79.31 o 
  -1   3   8    10298.16    10584.17    221.21 o 
   0   3   8     3594.81     3732.98     56.64 o 
   1   3   8    24338.79    24380.07    324.77 o 
   2   3   8    49595.91    49478.94    807.73 o 
   3   3   8       28.43       88.32      6.36 o 
   4   3   8      207.64      227.21      8.80 o 
   5   3   8    10327.18    10307.90    130.02 o 
   6   3   8     1150.22     1092.13     24.67 o 
   7   3   8     1280.43     1286.71     29.23 o 
   8   3   8      513.06      533.09     22.05 o 
   9   3   8    14192.14    13907.51    233.98 o 
  10   3   8       27.10       37.51     12.03 o 
  11   3   8     6191.19     6014.79     88.84 o 
 -12   4   8      300.06      318.97     24.48 o 
 -11   4   8     1771.06     1880.63     43.46 o 
 -10   4   8     3140.20     3080.88     53.32 o 
  -9   4   8      314.74      297.69     17.81 o 
  -8   4   8     2163.22     2216.98     41.54 o 
  -7   4   8     3705.75     4009.91     92.19 o 
  -6   4   8    15922.06    15835.80    200.34 o 
  -5   4   8     3352.02     3507.93     45.57 o 
  -4   4   8     8627.39     8553.23    299.49 o 
  -3   4   8      340.33      363.42     14.25 o 
  -2   4   8    18268.44    18787.22    281.29 o 
  -1   4   8    53776.66    52906.22    455.62 o 
   0   4   8     7146.60     7100.43     75.86 o 
   1   4   8       37.34       57.62     11.22 o 
   2   4   8      733.09      872.22     13.83 o 
   3   4   8    10460.45    10813.84    284.72 o 
   4   4   8     5878.22     5949.61    101.36 o 
   5   4   8      656.87      626.73     16.39 o 
   6   4   8     2631.65     2633.63     39.34 o 
   7   4   8      329.93      307.71     18.37 o 
   8   4   8      318.31      399.97     27.16 o 
   9   4   8     4997.10     4956.52     96.49 o 
  10   4   8        0.18       25.70     11.96 o 
  11   4   8    20123.81    20625.35    286.16 o 
 -11   5   8      567.88      567.55     26.54 o 
 -10   5   8     4694.19     4875.28     69.31 o 
  -9   5   8     1897.93     2006.21     42.76 o 
  -8   5   8    16048.68    15800.51    119.25 o 
  -7   5   8    13110.53    12916.67    288.22 o 
  -6   5   8     2316.03     2187.71     39.46 o 
  -5   5   8      358.34      368.23     21.20 o 
  -4   5   8     1486.29     1495.41     30.13 o 
  -3   5   8     7637.90     7740.59    150.57 o 
  -2   5   8      367.37      336.62     14.12 o 
  -1   5   8     3117.76     3191.90     39.32 o 
   0   5   8     2722.96     2853.05     28.73 o 
   1   5   8     4923.48     5108.35     74.56 o 
   2   5   8     3586.97     3613.39     45.39 o 
   3   5   8     1727.88     1770.98     23.34 o 
   4   5   8    18420.95    18714.38    193.16 o 
   5   5   8      154.86      172.08      8.70 o 
   6   5   8    14536.27    15036.18    160.52 o 
   7   5   8     1220.68     1271.23     29.45 o 
   8   5   8       23.36       32.67     10.10 o 
   9   5   8     3332.21     3233.91     50.53 o 
  10   5   8     1807.53     1690.77    114.65 o 
 -10   6   8      835.89      814.65     30.87 o 
  -9   6   8     1827.73     1755.85     42.12 o 
  -8   6   8      821.59      800.07     27.88 o 
  -7   6   8     1039.27     1083.46     30.84 o 
  -6   6   8     2496.39     2468.08     52.68 o 
  -5   6   8      597.82      604.52     22.00 o 
  -4   6   8      314.63      300.92     15.82 o 
  -3   6   8      155.45      172.14     12.61 o 
  -2   6   8     1356.73     1417.58     29.14 o 
  -1   6   8      607.55      629.17     23.12 o 
   0   6   8    17556.15    18038.69    181.71 o 
   1   6   8      502.18      487.93     14.86 o 
   2   6   8     2882.18     3081.36     43.30 o 
   3   6   8     1326.96     1422.67     22.30 o 
   4   6   8      783.67      774.16     19.74 o 
   5   6   8    17153.20    17249.14    271.49 o 
   6   6   8       25.44       40.36      8.39 o 
   7   6   8    13265.91    13398.44    148.72 o 
   8   6   8     1243.38     1238.63     31.98 o 
   9   6   8     1348.94     1303.81     39.47 o 
  -9   7   8     6298.34     5934.52    156.60 o 
  -8   7   8      571.41      545.89     24.99 o 
  -7   7   8      640.01      597.50     25.00 o 
  -6   7   8    15012.92    14727.09    205.42 o 
  -5   7   8    17914.55    17717.08    326.68 o 
  -4   7   8     1071.06     1110.07     29.74 o 
  -3   7   8     3301.19     3246.72     51.23 o 
  -2   7   8     4273.24     4140.95     53.19 o 
  -1   7   8     5628.39     5747.42     54.86 o 
   0   7   8     4968.84     4958.11     49.93 o 
   1   7   8       90.13      128.63     10.33 o 
   2   7   8      214.40      219.57     13.51 o 
   3   7   8     3921.86     3888.69    172.29 o 
   4   7   8     3162.24     3183.70     95.19 o 
   5   7   8      715.98      800.64     29.66 o 
   6   7   8     2464.55     2368.66     44.28 o 
   7   7   8     2098.54     2291.61     70.21 o 
   8   7   8     4627.98     4431.93    100.01 o 
  -7   8   8     3567.58     3244.25     58.44 o 
  -6   8   8     2732.24     2747.14     52.33 o 
  -5   8   8      415.77      481.99     27.40 o 
  -4   8   8     4881.98     4688.05     84.56 o 
  -3   8   8       39.61      112.27     26.66 o 
  -2   8   8       79.01       78.03     10.87 o 
  -1   8   8      164.88      191.46     14.42 o 
   0   8   8      306.78      316.17     15.17 o 
   1   8   8    32958.58    32781.15    398.64 o 
   2   8   8      242.21      270.73     19.06 o 
   3   8   8      239.63      248.07     18.54 o 
   4   8   8     2014.56     1986.96     56.02 o 
   5   8   8      434.41      434.97     40.88 o 
   6   8   8     5471.92     5600.56    101.17 o 
   7   8   8       68.59       47.15     29.63 o 
  -5   9   8     1444.65     1582.64     86.09 o 
  -4   9   8     1872.77     1821.54     42.75 o 
  -3   9   8     7749.78     7499.28     84.10 o 
  -2   9   8        4.08        5.66      9.92 o 
  -1   9   8      692.83      714.49     29.77 o 
   0   9   8     7555.59     7449.31    108.68 o 
   1   9   8     2446.93     2497.45     53.80 o 
   2   9   8      376.50      411.92     35.10 o 
   3   9   8    10779.69    10797.45    139.64 o 
   4   9   8       95.36       97.15     18.81 o 
 -13   0   9     2092.64     1923.95     88.03 o 
 -11   0   9    10954.24    10836.87    197.05 o 
  -9   0   9        8.43       40.66     17.95 o 
  -7   0   9    27949.34    26505.84    865.73 o 
  -5   0   9   100689.81    99295.45   3371.70 o 
  -3   0   9     2971.27     3128.44     89.92 o 
  -1   0   9        5.32       43.97      7.71 o 
   1   0   9     3332.90     3295.16     58.94 o 
   3   0   9    54586.88    51323.68    571.24 o 
   5   0   9     4386.07     4261.67     64.06 o 
   7   0   9     6583.59     6355.04    105.55 o 
   9   0   9      283.91      327.56     28.77 o 
  11   0   9    22168.24    22328.92    369.33 o 
 -13   1   9     2596.73     2553.69     93.87 o 
 -12   1   9     2436.06     2439.44     67.90 o 
 -11   1   9     8754.17     8354.35    129.45 o 
 -10   1   9     2038.43     1988.24     49.80 o 
  -9   1   9       29.82       44.05      8.75 o 
  -8   1   9     4548.16     4542.97    105.40 o 
  -7   1   9     4474.02     4390.68    148.13 o 
  -6   1   9      600.62      599.94     23.48 o 
  -5   1   9    37497.28    36903.58    788.94 o 
  -4   1   9    38794.71    38501.90    832.17 o 
  -3   1   9     5266.33     5351.22     77.90 o 
  -2   1   9      528.08      649.09     27.04 o 
  -1   1   9      910.93      799.21     41.72 o 
   0   1   9     1511.63     1565.54     17.32 o 
   1   1   9     1089.70     1161.51     14.22 o 
   2   1   9    32922.19    32414.80    164.46 o 
   3   1   9      374.45      369.43      9.19 o 
   4   1   9    11946.23    11478.74    106.43 o 
   5   1   9    47409.19    46848.43    796.41 o 
   6   1   9        2.61       20.93      5.94 o 
   7   1   9     2785.92     2666.35     62.31 o 
   8   1   9     6715.80     6547.44    156.30 o 
   9   1   9      349.00      366.29     18.02 o 
  10   1   9     1682.69     1635.36     37.71 o 
  11   1   9     2879.11     2965.93     52.00 o 
 -13   2   9     1541.30     1459.93     56.34 o 
 -12   2   9     4889.69     4704.56     96.11 o 
 -11   2   9     8813.70     8665.94    102.04 o 
 -10   2   9     1068.14     1051.55     29.64 o 
  -9   2   9       42.76       62.25     21.53 o 
  -8   2   9      775.93      790.53     41.61 o 
  -7   2   9     9087.18     9037.21    159.94 o 
  -6   2   9     1330.41     1437.89     28.93 o 
  -5   2   9     1163.67     1201.03     25.36 o 
  -4   2   9    11086.60    10937.63    210.76 o 
  -3   2   9      609.51      593.49     16.46 o 
  -2   2   9    12859.34    12812.81    219.26 o 
  -1   2   9    13232.06    13049.73    124.79 o 
   0   2   9      936.05     1067.28     16.56 o 
   1   2   9    31658.88    30990.37    308.62 o 
   2   2   9    24368.65    24193.59    341.85 o 
   3   2   9     4587.74     4493.66     33.19 o 
   4   2   9       25.94       29.71      4.68 o 
   5   2   9      869.48     1094.75     92.78 o 
   6   2   9     5025.86     5034.39     95.19 o 
   7   2   9       35.42       29.75      7.30 o 
   8   2   9     3628.06     3407.24     48.25 o 
   9   2   9    22323.89    22139.53    497.67 o 
  10   2   9      879.33      870.07     27.65 o 
  11   2   9     1377.68     1356.20     42.57 o 
 -12   3   9        6.84       25.28     11.43 o 
 -11   3   9     7937.46     8001.66     86.61 o 
 -10   3   9    10941.88    10845.53    145.36 o 
  -9   3   9      568.02      580.95     22.80 o 
  -8   3   9       63.57      115.45     42.19 o 
  -7   3   9    12269.91    12193.32     96.73 o 
  -6   3   9     3417.56     3418.04     52.14 o 
  -5   3   9     7836.33     7971.33    279.95 o 
  -4   3   9     4972.47     5108.00    100.57 o 
  -3   3   9      574.03      545.18     14.55 o 
  -2   3   9    12978.47    12955.61    152.03 o 
  -1   3   9    76998.14    75841.40   1228.20 o 
   0   3   9      456.87      412.32     12.35 o 
   1   3   9      591.24      633.49     16.71 o 
   2   3   9    18908.93    19109.47    177.73 o 
   3   3   9    13918.43    13874.83    174.51 o 
   4   3   9     9888.97    10227.03    124.47 o 
   5   3   9     2331.52     2346.72     51.63 o 
   6   3   9     7143.22     7205.54    162.53 o 
   7   3   9     3543.28     3395.53     46.65 o 
   8   3   9     7881.95     7760.07    127.97 o 
   9   3   9      650.99      724.37     29.39 o 
  10   3   9       44.71       75.07     15.40 o 
  11   3   9     6445.55     6267.18    153.35 o 
 -12   4   9     1071.26     1062.83     41.82 o 
 -11   4   9      180.82      228.61     19.41 o 
 -10   4   9      106.27      113.23     16.34 o 
  -9   4   9     2058.30     1936.01     41.09 o 
  -8   4   9    35424.64    34332.59    668.85 o 
  -7   4   9     3391.56     3406.59     49.89 o 
  -6   4   9      400.69      444.13     30.81 o 
  -5   4   9    12182.52    12201.57    166.62 o 
  -4   4   9     3771.34     3786.53    114.42 o 
  -3   4   9    15282.75    15241.83    245.95 o 
  -2   4   9     3642.02     3767.88     56.98 o 
  -1   4   9       38.49       77.37      6.85 o 
   0   4   9     4342.06     4465.24     84.06 o 
   1   4   9     1493.76     1588.41     52.01 o 
   2   4   9     2664.87     2754.03     27.99 o 
   3   4   9     2142.59     2174.38     35.47 o 
   4   4   9      222.15      218.62      9.12 o 
   5   4   9      446.92      445.16     13.04 o 
   6   4   9     4507.11     4506.81    107.99 o 
   7   4   9     1092.48     1104.07     27.71 o 
   8   4   9    20982.86    20654.90    267.72 o 
   9   4   9       38.36       41.26     12.54 o 
  10   4   9     1215.77     1240.21     40.72 o 
  11   4   9       23.57       72.24     27.47 o 
 -11   5   9     1869.88     1716.00     43.96 o 
 -10   5   9     1948.72     1856.49     43.73 o 
  -9   5   9      137.75      154.99     26.23 o 
  -8   5   9     2578.86     2604.50     47.42 o 
  -7   5   9     2958.57     2998.60     59.60 o 
  -6   5   9    13714.29    13302.28    230.74 o 
  -5   5   9      296.49      322.61     29.63 o 
  -4   5   9     2898.55     2884.77     49.76 o 
  -3   5   9     2188.73     2260.88     36.15 o 
  -2   5   9    19712.53    20033.85    213.95 o 
  -1   5   9    22065.74    21885.34    448.91 o 
   0   5   9    12104.27    12229.75    227.88 o 
   1   5   9    18505.89    18859.57    231.27 o 
   2   5   9       27.37       23.69      4.69 o 
   3   5   9     7905.81     8029.76    125.35 o 
   4   5   9        0.88       27.71      8.06 o 
   5   5   9     8251.17     8348.07     95.01 o 
   6   5   9      148.33      186.74     16.90 o 
   7   5   9     1551.62     1548.49     41.26 o 
   8   5   9     1759.24     1790.73     57.57 o 
   9   5   9     1682.35     1674.65     37.36 o 
  10   5   9      982.21      963.60     60.56 o 
 -10   6   9        1.92        1.33     15.37 o 
  -9   6   9    10296.08     9836.48    164.50 o 
  -8   6   9      110.97      133.72     14.81 o 
  -7   6   9     4735.71     4549.57     63.04 o 
  -6   6   9      568.56      524.48     21.83 o 
  -5   6   9      539.21      559.74     21.57 o 
  -4   6   9     1802.93     1687.54     34.63 o 
  -3   6   9     4035.95     4089.38     86.95 o 
  -2   6   9     2938.54     3000.76     64.22 o 
  -1   6   9      112.00      165.91     11.91 o 
   0   6   9       16.16       42.26      6.88 o 
   1   6   9      298.32      277.39     12.05 o 
   2   6   9     5067.62     5247.75     99.29 o 
   3   6   9     1375.75     1499.22     39.95 o 
   4   6   9    14445.82    14832.33    156.90 o 
   5   6   9     1548.29     1529.20     28.32 o 
   6   6   9    12645.13    12589.75    178.25 o 
   7   6   9    12590.94    12517.43    194.53 o 
   8   6   9      212.70      208.76     16.54 o 
   9   6   9     2380.46     2425.26     63.05 o 
  -9   7   9     6736.91     6812.90    171.31 o 
  -8   7   9     7137.75     7362.06     87.57 o 
  -7   7   9     3773.26     3676.86     79.44 o 
  -6   7   9      879.52      875.41     29.14 o 
  -5   7   9       31.34       38.90     10.14 o 
  -4   7   9     9623.57     9328.71    243.98 o 
  -3   7   9     6449.41     6081.72    100.78 o 
  -2   7   9       61.56      137.87     57.50 o 
  -1   7   9      924.80      928.08     26.54 o 
   0   7   9    18818.81    18800.21    192.41 o 
   1   7   9     9608.45     9581.77     80.90 o 
   2   7   9     1483.00     1459.79     30.96 o 
   3   7   9       40.64       50.75     10.88 o 
   4   7   9     1583.74     1612.23     33.91 o 
   5   7   9     9161.20     9331.03    181.08 o 
   6   7   9      538.85      501.27     33.11 o 
   7   7   9      418.61      462.64     25.38 o 
   8   7   9       10.64       57.26     17.51 o 
  -7   8   9      844.10      896.08     96.90 o 
  -6   8   9     5919.70     6151.73     93.16 o 
  -5   8   9     3369.41     3275.59     92.97 o 
  -4   8   9      588.17      609.24     24.64 o 
  -3   8   9      931.81      897.57     28.39 o 
  -2   8   9    12697.48    13080.88    120.04 o 
  -1   8   9      247.54      273.81     16.38 o 
   0   8   9     7186.80     7073.54     94.50 o 
   1   8   9      237.42      272.16     19.80 o 
   2   8   9       86.22      102.50     14.05 o 
   3   8   9     5360.02     5377.84     74.84 o 
   4   8   9      394.60      411.64     22.73 o 
   5   8   9      855.53      821.74     37.85 o 
   6   8   9     2113.88     2124.90     63.54 o 
  -5   9   9     1660.84     1790.72     92.57 o 
  -4   9   9     1290.30     1357.53     43.92 o 
  -3   9   9     8287.62     8321.95     97.24 o 
  -2   9   9     1982.31     2041.39     43.27 o 
  -1   9   9       77.80      100.62     15.52 o 
   0   9   9    11158.44    11088.64    215.75 o 
   1   9   9     2460.75     2377.78     53.14 o 
   2   9   9     4060.81     3948.38     68.27 o 
   3   9   9     5213.85     5244.54     97.03 o 
   4   9   9      831.34      898.06     59.48 o 
 -12   0  10      806.73      775.85     56.24 o 
 -10   0  10     1224.39     1026.76     59.70 o 
  -8   0  10    56784.65    56602.59   4608.95 o 
  -6   0  10       10.46       55.76     18.04 o 
  -4   0  10    49345.34    46000.12    917.05 o 
  -2   0  10      602.24      694.83     29.28 o 
   0   0  10     2133.65     2303.30     44.55 o 
   2   0  10     1049.06      955.34     17.59 o 
   4   0  10    30294.61    29078.66    356.35 o 
   6   0  10      566.87      567.28     25.97 o 
   8   0  10     3604.43     3581.56     70.64 o 
  10   0  10      199.10      187.11     22.75 o 
 -13   1  10      156.42      127.40     31.80 o 
 -12   1  10      407.81      389.02     30.44 o 
 -11   1  10     1443.65     1311.73     49.55 o 
 -10   1  10        4.47       13.83     14.12 o 
  -9   1  10      589.40      610.20     24.83 o 
  -8   1  10    12236.08    12389.58    105.12 o 
  -7   1  10    17471.54    17244.67    311.27 o 
  -6   1  10     4023.18     4136.98     76.60 o 
  -5   1  10    14295.33    14544.16    209.16 o 
  -4   1  10     4189.84     4220.35     51.84 o 
  -3   1  10        4.34       23.08      5.27 o 
  -2   1  10       20.81       47.70      5.45 o 
  -1   1  10    19850.93    19512.54    242.37 o 
   0   1  10       37.29       71.15     14.53 o 
   1   1  10     5460.42     5622.13     62.49 o 
   2   1  10    87059.48    82968.25    998.31 o 
   3   1  10    14764.73    14316.25     74.96 o 
   4   1  10     3067.22     3070.80     53.76 o 
   5   1  10     7025.20     6902.31    135.96 o 
   6   1  10        3.34       18.91      8.24 o 
   7   1  10     2019.35     2020.46     56.78 o 
   8   1  10     2111.86     2176.82     48.24 o 
   9   1  10      650.17      658.63     23.62 o 
  10   1  10     4159.34     4063.19     59.05 o 
  11   1  10    10820.40    10846.14    102.88 o 
 -12   2  10      335.46      398.91     32.48 o 
 -11   2  10      100.27      180.24     49.72 o 
 -10   2  10     9850.12     9428.15    103.23 o 
  -9   2  10      485.21      556.98     40.00 o 
  -8   2  10       83.82      135.13     17.91 o 
  -7   2  10     7429.38     7598.07     94.03 o 
  -6   2  10       55.37       47.92      8.03 o 
  -5   2  10    21712.92    21887.05    438.49 o 
  -4   2  10     4066.06     4302.57     80.72 o 
  -3   2  10      909.37      854.71     13.36 o 
  -2   2  10    56436.67    54505.63    630.16 o 
  -1   2  10     1918.25     2017.81     23.50 o 
   0   2  10     1450.54     1445.27     22.31 o 
   1   2  10    11345.93    11612.82    181.27 o 
   2   2  10    10550.28    10377.45    103.76 o 
   3   2  10      393.87      412.35     10.86 o 
   4   2  10        0.18       13.41      5.06 o 
   5   2  10    17221.41    17472.11    207.42 o 
   6   2  10    12588.38    12493.59    167.77 o 
   7   2  10        1.79       10.73      7.99 o 
   8   2  10     6817.35     6614.00     82.58 o 
   9   2  10     3904.20     3852.95     90.76 o 
  10   2  10        7.95       25.45      9.76 o 
  11   2  10     2206.28     2158.78     65.15 o 
 -12   3  10     6097.99     6033.06     95.78 o 
 -11   3  10      780.73      801.21     28.80 o 
 -10   3  10     2892.93     2673.61     48.62 o 
  -9   3  10     5603.36     5597.81    101.65 o 
  -8   3  10      788.66      783.32     25.31 o 
  -7   3  10     1399.31     1356.98     31.28 o 
  -6   3  10      109.95       94.54     10.58 o 
  -5   3  10      696.83      742.97     26.63 o 
  -4   3  10    10842.59    10753.09    176.36 o 
  -3   3  10     1222.19     1223.88     19.80 o 
  -2   3  10     2054.30     2088.06     25.47 o 
  -1   3  10    25041.26    25553.61    319.62 o 
   0   3  10     7904.49     8163.19    191.88 o 
   1   3  10    27678.87    28178.30    365.25 o 
   2   3  10     2796.76     2799.39     39.81 o 
   3   3  10     1231.45     1193.75     16.82 o 
   4   3  10    10434.29    10704.83    172.55 o 
   5   3  10     5411.27     5528.34     71.81 o 
   6   3  10      580.96      620.64     20.27 o 
   7   3  10      334.69      345.76     16.46 o 
   8   3  10    22240.01    21870.69    322.34 o 
   9   3  10     2912.81     2836.42     49.74 o 
  10   3  10      586.06      579.46     28.78 o 
  11   3  10      704.36      679.39     54.51 o 
 -12   4  10       98.22      100.15     29.85 o 
 -11   4  10    33168.99    31788.32    222.94 o 
 -10   4  10     1349.59     1298.47     36.16 o 
  -9   4  10      513.44      544.10     23.55 o 
  -8   4  10     2957.96     2948.35     93.07 o 
  -7   4  10     1395.90     1388.97     33.50 o 
  -6   4  10    23198.86    22856.83    338.28 o 
  -5   4  10     3010.34     2946.49     43.57 o 
  -4   4  10       29.15       64.14     12.30 o 
  -3   4  10       40.00       48.70      7.34 o 
  -2   4  10       11.67       17.53      5.56 o 
  -1   4  10    54648.48    55208.76   1175.01 o 
   0   4  10       38.05       44.56      9.28 o 
   1   4  10     3556.78     3891.70     78.17 o 
   2   4  10      299.88      353.10     11.01 o 
   3   4  10      701.73      732.99     19.24 o 
   4   4  10      575.55      575.12     14.73 o 
   5   4  10     5804.38     5867.84    117.74 o 
   6   4  10     3403.28     3525.52     69.40 o 
   7   4  10     1303.64     1337.89     31.12 o 
   8   4  10       24.44       56.97     13.12 o 
   9   4  10      284.89      348.21     23.05 o 
  10   4  10     3374.36     3304.25    159.73 o 
 -11   5  10      877.76      781.07     81.33 o 
 -10   5  10       45.23       63.27     13.92 o 
  -9   5  10      398.39      419.91     22.01 o 
  -8   5  10     7057.50     7013.53     79.52 o 
  -7   5  10    11001.96    10671.04    332.90 o 
  -6   5  10     1777.30     1797.05     44.13 o 
  -5   5  10    10378.94    10191.82    138.87 o 
  -4   5  10    16868.63    16819.16    192.13 o 
  -3   5  10     1126.44     1113.54     26.20 o 
  -2   5  10     2370.57     2376.87     46.58 o 
  -1   5  10     3974.92     4074.94     64.53 o 
   0   5  10      730.93      758.63     33.08 o 
   1   5  10       51.90       75.94      7.61 o 
   2   5  10    12397.40    12702.01    218.66 o 
   3   5  10     1221.55     1262.96     21.68 o 
   4   5  10     4362.15     4451.21     54.72 o 
   5   5  10     1181.51     1197.64     25.12 o 
   6   5  10    11227.29    11219.68    495.99 o 
   7   5  10     4449.42     4376.34     70.10 o 
   8   5  10     5231.31     5169.21    187.86 o 
   9   5  10     4082.58     4017.48    123.83 o 
 -10   6  10     3757.27     3818.06    132.16 o 
  -9   6  10       55.17       90.74     14.22 o 
  -8   6  10     1837.14     1928.34     43.47 o 
  -7   6  10       30.07       84.11     26.75 o 
  -6   6  10      431.92      386.37     19.42 o 
  -5   6  10     6856.93     6895.53    166.91 o 
  -4   6  10     5942.85     5821.20    106.49 o 
  -3   6  10     1864.14     1893.42     36.01 o 
  -2   6  10     9179.29     9168.58    147.17 o 
  -1   6  10        0.46       11.13      6.07 o 
   0   6  10    16579.38    16382.48    103.31 o 
   1   6  10     8187.79     8326.23     71.88 o 
   2   6  10        3.15       20.38      7.53 o 
   3   6  10    11833.33    11980.40    192.63 o 
   4   6  10     2327.29     2385.39     36.58 o 
   5   6  10     6294.10     6480.46     81.11 o 
   6   6  10      408.33      425.52     19.53 o 
   7   6  10      249.33      271.15     17.89 o 
   8   6  10      147.53      195.29     20.96 o 
  -8   7  10      221.87      293.75     21.20 o 
  -7   7  10     3675.28     3697.56     60.66 o 
  -6   7  10      343.48      313.57     19.97 o 
  -5   7  10     1395.55     1249.99     33.59 o 
  -4   7  10       16.73       45.06      9.87 o 
  -3   7  10     6881.95     6896.43     89.44 o 
  -2   7  10     6857.34     6778.30    133.43 o 
  -1   7  10      294.94      286.68     15.73 o 
   0   7  10        6.94       17.80      7.49 o 
   1   7  10     2379.15     2354.56     40.07 o 
   2   7  10     8470.81     8538.35    109.77 o 
   3   7  10      548.96      595.18     24.71 o 
   4   7  10     1457.66     1496.89     60.32 o 
   5   7  10     6665.42     6874.60     85.21 o 
   6   7  10     4831.85     4901.67     78.73 o 
   7   7  10     8185.13     8295.52    166.50 o 
  -6   8  10     2954.29     3086.54     64.44 o 
  -5   8  10     1630.90     1674.29     41.00 o 
  -4   8  10     1655.15     1660.76     39.33 o 
  -3   8  10    13681.17    13358.16    123.90 o 
  -2   8  10     1115.72     1125.66     31.24 o 
  -1   8  10      328.16      331.10     18.01 o 
   0   8  10      139.65      168.66     16.66 o 
   1   8  10     3189.84     3096.61     62.63 o 
   2   8  10     1009.41      961.51     32.80 o 
   3   8  10      356.85      395.67     22.54 o 
   4   8  10     3131.64     3108.46     77.94 o 
   5   8  10       46.59       48.51     16.26 o 
  -4   9  10     2069.57     2141.88     66.40 o 
  -3   9  10    10326.69    10619.15    119.95 o 
  -2   9  10     4074.07     4032.64     82.99 o 
  -1   9  10     5733.25     5774.48    112.00 o 
   0   9  10     2050.30     2080.98    119.40 o 
   1   9  10       41.08       56.84     13.91 o 
   2   9  10      450.31      448.93     25.98 o 
   3   9  10     3726.49     3761.34    140.38 o 
 -11   0  11    10178.12    10434.99    199.86 o 
  -9   0  11     2727.49     2710.84     94.09 o 
  -7   0  11    28509.58    30192.49   1193.95 o 
  -5   0  11    19226.49    19491.35    118.99 o 
  -3   0  11      536.98      463.88     15.94 o 
  -1   0  11     9793.92     9628.81    141.59 o 
   1   0  11    54224.59    51507.05    422.06 o 
   3   0  11     3644.09     3803.50     59.10 o 
   5   0  11      550.13      616.47     26.37 o 
   7   0  11      303.98      315.69     49.96 o 
   9   0  11     4688.22     4528.74     85.92 o 
  11   0  11    22377.48    22304.67    302.17 o 
 -12   1  11      760.00      816.45     42.06 o 
 -11   1  11     2406.83     2319.48     85.44 o 
 -10   1  11      715.41      644.09     35.24 o 
  -9   1  11     1558.67     1667.66     44.20 o 
  -8   1  11    20595.91    20561.62    455.21 o 
  -7   1  11     2435.50     2358.92     47.83 o 
  -6   1  11     2149.94     2313.80     82.60 o 
  -5   1  11    14069.98    14468.52    369.13 o 
  -4   1  11      262.06      291.68      9.62 o 
  -3   1  11       31.53      109.17     23.76 o 
  -2   1  11     3243.94     2987.14     40.08 o 
  -1   1  11    23292.37    22870.46    250.42 o 
   0   1  11      693.11      681.02     15.70 o 
   1   1  11     7742.72     7818.81     43.55 o 
   2   1  11        3.85       39.45      5.00 o 
   3   1  11     3692.53     3471.80     73.82 o 
   4   1  11     7698.39     7763.84    154.23 o 
   5   1  11     3098.28     3239.55     49.36 o 
   6   1  11     1915.84     1999.74     34.88 o 
   7   1  11     5830.06     5774.35     62.65 o 
   8   1  11    11515.41    11124.24    239.83 o 
   9   1  11     1094.08     1095.19     30.61 o 
  10   1  11      293.09      315.08     19.08 o 
  11   1  11     3612.91     3553.33     84.90 o 
 -12   2  11       69.44       60.78     18.97 o 
 -11   2  11        6.70       27.05     19.06 o 
 -10   2  11     7518.27     7289.13    161.75 o 
  -9   2  11      575.72      600.35     22.58 o 
  -8   2  11    11768.96    11544.84     93.93 o 
  -7   2  11      359.02      361.12     17.06 o 
  -6   2  11        0.55       12.40      6.65 o 
  -5   2  11    24486.00    24326.41    563.51 o 
  -4   2  11      568.26      558.67     15.07 o 
  -3   2  11     5645.22     5626.32     83.75 o 
  -2   2  11    11975.00    12397.77    151.85 o 
  -1   2  11    31607.94    32262.88    397.80 o 
   0   2  11     4030.56     3963.98     30.70 o 
   1   2  11      384.97      433.84     12.16 o 
   2   2  11    73466.55    70789.47    399.38 o 
   3   2  11     1026.65     1082.45     20.45 o 
   4   2  11     1710.97     1622.46     43.25 o 
   5   2  11    12980.04    13020.66     90.22 o 
   6   2  11       13.47       15.03      6.81 o 
   7   2  11      475.59      472.21     18.93 o 
   8   2  11      103.89      185.25     47.33 o 
   9   2  11      462.86      474.47     21.36 o 
  10   2  11     4258.90     4316.08     62.90 o 
 -12   3  11     2117.66     2037.81    122.86 o 
 -11   3  11    12868.31    12471.06    340.52 o 
 -10   3  11      939.05      923.43     29.85 o 
  -9   3  11     1079.37      952.95     29.38 o 
  -8   3  11      100.76      114.34     12.82 o 
  -7   3  11      687.29      704.49     23.60 o 
  -6   3  11     1357.81     1230.72     29.24 o 
  -5   3  11     5968.28     6137.69    167.65 o 
  -4   3  11    13420.61    13180.23    194.53 o 
  -3   3  11      184.34      185.17      9.57 o 
  -2   3  11    35285.56    34778.91    310.04 o 
  -1   3  11     1669.48     1653.13     23.19 o 
   0   3  11       11.36       15.78      6.05 o 
   1   3  11     1147.11     1144.53     19.68 o 
   2   3  11     8514.26     8614.42    102.65 o 
   3   3  11     1625.59     1561.80     21.95 o 
   4   3  11      207.95      249.98     12.80 o 
   5   3  11    18104.47    18337.55    260.03 o 
   6   3  11     3950.62     3991.94     58.41 o 
   7   3  11     1768.96     1729.37     43.86 o 
   8   3  11     1721.73     1671.59     36.41 o 
   9   3  11    12972.23    12549.16    191.65 o 
  10   3  11     3766.09     3744.58    145.67 o 
 -11   4  11      447.01      472.74     25.14 o 
 -10   4  11      311.91      379.64     21.80 o 
  -9   4  11    13510.64    13727.25    330.71 o 
  -8   4  11       21.63       33.58      9.81 o 
  -7   4  11     3233.35     3023.58     52.49 o 
  -6   4  11      134.27      168.05     13.72 o 
  -5   4  11       14.11       41.38     13.19 o 
  -4   4  11    31873.60    31600.78    581.59 o 
  -3   4  11     1025.89      972.69     28.91 o 
  -2   4  11    13391.52    13672.43    147.54 o 
  -1   4  11      177.27      182.53     14.23 o 
   0   4  11     1297.92     1272.01     31.97 o 
   1   4  11      201.66      213.00     10.29 o 
   2   4  11      121.33      158.27      9.61 o 
   3   4  11    13088.64    13267.35    219.50 o 
   4   4  11    11921.05    11936.37    163.75 o 
   5   4  11      487.02      511.23     20.15 o 
   6   4  11      527.97      561.08     20.76 o 
   7   4  11      444.55      489.02     23.13 o 
   8   4  11    21725.17    21249.32    613.32 o 
   9   4  11     4280.80     4188.34     73.20 o 
  10   4  11      711.49      670.95     53.64 o 
 -10   5  11     7616.14     7848.41     92.10 o 
  -9   5  11      832.17      815.63     29.47 o 
  -8   5  11     2654.84     2574.14     56.13 o 
  -7   5  11     4881.01     4972.84     90.45 o 
  -6   5  11     3057.66     3187.19     70.07 o 
  -5   5  11     2480.07     2430.65     88.79 o 
  -4   5  11      340.67      355.46     18.23 o 
  -3   5  11     4046.03     4086.03     62.44 o 
  -2   5  11    18991.16    19101.76    414.97 o 
  -1   5  11        1.32       13.74      6.13 o 
   0   5  11      356.11      373.26     17.48 o 
   1   5  11     9266.71     9513.81    339.45 o 
   2   5  11      249.48      306.08     14.57 o 
   3   5  11    18101.13    18667.43    300.98 o 
   4   5  11     6388.96     6391.07    103.56 o 
   5   5  11     2340.10     2467.44     39.89 o 
   6   5  11     3534.27     3553.59     61.95 o 
   7   5  11      448.05      541.36     79.57 o 
   8   5  11     1796.52     1763.27     47.76 o 
   9   5  11      780.88      827.11     58.29 o 
  -9   6  11     1887.76     1945.94     46.02 o 
  -8   6  11     2755.85     2847.67     53.42 o 
  -7   6  11     2202.82     2090.58     44.86 o 
  -6   6  11     4641.33     4557.46     78.46 o 
  -5   6  11     3947.86     3961.03     56.82 o 
  -4   6  11     1849.68     1825.92     37.37 o 
  -3   6  11    13701.23    13889.44    401.17 o 
  -2   6  11      741.31      806.85     23.74 o 
  -1   6  11      490.62      526.99     22.98 o 
   0   6  11    10241.22    10311.76    210.42 o 
   1   6  11      513.08      526.10     22.24 o 
   2   6  11    11197.46    11287.23    268.30 o 
   3   6  11      103.78      118.50     10.25 o 
   4   6  11     1827.35     1855.37     36.70 o 
   5   6  11     7466.86     7862.21    128.61 o 
   6   6  11        0.71        4.85      8.70 o 
   7   6  11    10424.35    10540.63    139.07 o 
   8   6  11        0.16       17.26     10.73 o 
  -8   7  11     7535.55     7109.01    174.55 o 
  -7   7  11       24.25       69.31     13.03 o 
  -6   7  11     1268.40     1207.11     34.91 o 
  -5   7  11     6323.40     6323.94    168.77 o 
  -4   7  11     5962.38     5971.04     86.40 o 
  -3   7  11     4827.68     4725.93     81.36 o 
  -2   7  11       74.56       91.50     15.27 o 
  -1   7  11     7663.91     7662.35    115.45 o 
   0   7  11      965.87      958.73     31.39 o 
   1   7  11     1646.98     1673.80     40.21 o 
   2   7  11     4263.38     4349.96     83.58 o 
   3   7  11     1861.10     1866.00     42.65 o 
   4   7  11      499.60      483.11     40.01 o 
   5   7  11      606.76      626.60     35.56 o 
   6   7  11      389.82      391.73     30.75 o 
   7   7  11     1769.71     1887.54     52.48 o 
  -6   8  11     7994.71     8439.00    281.40 o 
  -5   8  11      909.46      871.02     30.88 o 
  -4   8  11      299.44      315.43     20.00 o 
  -3   8  11      538.65      581.83     24.25 o 
  -2   8  11     4168.48     4147.51     59.50 o 
  -1   8  11     2426.66     2380.09     49.51 o 
   0   8  11        0.63        9.95      9.80 o 
   1   8  11     4865.92     4691.86    119.50 o 
   2   8  11     1499.97     1434.40     42.33 o 
   3   8  11     1092.95     1075.57     41.02 o 
   4   8  11        0.61        6.33     10.94 o 
   5   8  11      409.73      371.81     44.34 o 
  -3   9  11     1044.72     1056.68     47.49 o 
  -2   9  11      355.07      329.12     24.16 o 
  -1   9  11     1015.61     1078.89     69.21 o 
   0   9  11     6734.61     6615.82    299.89 o 
   1   9  11     1010.04      950.97     44.09 o 
   2   9  11       52.59       43.92     17.49 o 
 -12   0  12     6691.73     6223.27    160.06 o 
 -10   0  12     8095.17     7792.28    169.14 o 
  -8   0  12    32919.35    29524.21    333.53 o 
  -6   0  12      479.57      536.72     26.18 o 
  -4   0  12     3636.12     3580.07     45.94 o 
  -2   0  12    23048.36    22986.33    164.70 o 
   0   0  12      104.90      141.85      9.03 o 
   2   0  12    17449.25    17230.97    326.44 o 
   4   0  12     1536.46     1592.22     87.49 o 
   6   0  12        4.65       18.17      9.84 o 
   8   0  12    49201.51    46892.12   1114.90 o 
  10   0  12        1.29       16.93     15.79 o 
 -12   1  12     3178.19     3138.78     80.98 o 
 -11   1  12    12955.81    12071.57    156.38 o 
 -10   1  12     1233.22     1081.42     45.35 o 
  -9   1  12     1826.69     1833.39     50.18 o 
  -8   1  12    12428.50    12209.73    434.51 o 
  -7   1  12     1665.56     1777.90     33.90 o 
  -6   1  12      151.04      206.28     11.57 o 
  -5   1  12    11543.90    12152.60    177.54 o 
  -4   1  12     1250.13     1272.52     33.49 o 
  -3   1  12      173.76      190.79      8.46 o 
  -2   1  12    12679.21    12745.57    139.28 o 
  -1   1  12     2255.53     2283.63     31.95 o 
   0   1  12      187.80      196.03      7.39 o 
   1   1  12    32414.19    31753.06    409.48 o 
   2   1  12    29175.69    28317.25    326.63 o 
   3   1  12     2728.98     2617.85     32.26 o 
   4   1  12     2488.62     2479.77     36.60 o 
   5   1  12      813.85      819.03     22.34 o 
   6   1  12        2.46       22.97      7.10 o 
   7   1  12     2018.55     1867.02     39.82 o 
   8   1  12     2188.79     2131.61     41.07 o 
   9   1  12     5134.90     5072.03     66.13 o 
  10   1  12     2976.17     3028.88     79.74 o 
  11   1  12      789.99      813.49     59.05 o 
 -12   2  12     3148.24     3164.85    116.58 o 
 -11   2  12      168.96      190.20     25.08 o 
 -10   2  12     1555.83     1521.93     76.79 o 
  -9   2  12     5018.60     4779.80    105.26 o 
  -8   2  12     2611.74     2820.45     78.83 o 
  -7   2  12     1099.19     1202.92     31.44 o 
  -6   2  12     4610.66     4596.57    155.29 o 
  -5   2  12      582.04      616.45     38.56 o 
  -4   2  12    22601.14    22607.60    318.29 o 
  -3   2  12      808.58      785.82     17.43 o 
  -2   2  12     2956.06     3027.98     46.15 o 
  -1   2  12    30425.77    30396.67    227.07 o 
   0   2  12      207.98      171.08      7.70 o 
   1   2  12      999.18     1024.88     18.65 o 
   2   2  12     1304.35     1337.14     22.75 o 
   3   2  12       53.02       53.78      6.74 o 
   4   2  12     1279.46     1224.31     26.25 o 
   5   2  12     1891.44     1814.01     49.86 o 
   6   2  12     1290.44     1260.10     29.22 o 
   7   2  12    11246.51    11111.90    129.62 o 
   8   2  12      717.99      738.06     24.97 o 
   9   2  12     6551.93     6377.99     92.88 o 
  10   2  12     2467.70     2493.09     49.01 o 
 -12   3  12       17.35       18.82     25.74 o 
 -11   3  12      407.59      415.69     26.71 o 
 -10   3  12     6482.59     6633.07    109.81 o 
  -9   3  12     2021.47     2106.01     57.94 o 
  -8   3  12    10400.60    10470.78    280.88 o 
  -7   3  12     2808.13     2907.06     72.42 o 
  -6   3  12     3667.55     3544.13    106.80 o 
  -5   3  12    22951.08    22476.41    268.39 o 
  -4   3  12     8625.04     8814.52    108.93 o 
  -3   3  12       93.64       86.05     10.04 o 
  -2   3  12     4184.13     4255.43     47.93 o 
  -1   3  12      779.80      818.33     17.28 o 
   0   3  12    14400.96    14157.17    163.18 o 
   1   3  12      287.07      332.59     11.81 o 
   2   3  12      492.45      501.18     14.30 o 
   3   3  12      468.54      474.29     14.99 o 
   4   3  12    24536.80    24638.21    326.51 o 
   5   3  12     5103.26     5063.46     93.51 o 
   6   3  12     2984.68     2967.22     45.43 o 
   7   3  12     3901.29     3816.94     95.93 o 
   8   3  12     2367.20     2334.00     43.94 o 
   9   3  12     1073.88     1005.43     30.88 o 
  10   3  12       39.03       43.48     24.44 o 
 -11   4  12     6235.52     6152.12     92.35 o 
 -10   4  12     4622.31     4785.84     69.82 o 
  -9   4  12      125.76      146.67     15.44 o 
  -8   4  12      102.81      112.70     13.37 o 
  -7   4  12     5095.89     5232.86     92.03 o 
  -6   4  12     2337.88     2316.85     52.23 o 
  -5   4  12      322.75      329.82     19.67 o 
  -4   4  12     2274.70     2259.02     54.79 o 
  -3   4  12     2258.54     2298.64     39.42 o 
  -2   4  12      434.85      439.11     21.30 o 
  -1   4  12      170.53      179.20     11.95 o 
   0   4  12     7853.20     7864.55    127.50 o 
   1   4  12    10183.95     9999.17     95.38 o 
   2   4  12     3796.35     3903.76     84.93 o 
   3   4  12      136.80      151.05     10.50 o 
   4   4  12       13.95       65.30     31.10 o 
   5   4  12    38398.77    38218.00    690.52 o 
   6   4  12     6181.52     6116.32     81.89 o 
   7   4  12     1748.28     1749.23     42.52 o 
   8   4  12      583.48      577.96     28.23 o 
   9   4  12        0.17       18.50     12.61 o 
 -10   5  12     2343.84     2378.08     51.54 o 
  -9   5  12     5101.03     4974.80    115.54 o 
  -8   5  12     4609.56     4505.69     95.28 o 
  -7   5  12      171.44      167.31     14.97 o 
  -6   5  12     1213.05     1342.69     33.76 o 
  -5   5  12    13738.27    13762.66    119.07 o 
  -4   5  12     6914.86     6969.89    122.19 o 
  -3   5  12      614.21      678.45     28.72 o 
  -2   5  12    15588.56    15290.47    223.88 o 
  -1   5  12     3471.20     3438.78     69.87 o 
   0   5  12    14982.07    14450.71    193.64 o 
   1   5  12     5700.52     5569.82    201.61 o 
   2   5  12      380.09      408.12     18.71 o 
   3   5  12     3522.56     3576.57     96.37 o 
   4   5  12     3682.36     3703.32     52.55 o 
   5   5  12     2736.87     2839.75     40.66 o 
   6   5  12     1968.30     2038.25     40.40 o 
   7   5  12     1157.80     1161.00     49.11 o 
   8   5  12      719.98      784.00     33.55 o 
   9   5  12      987.34      947.38     62.51 o 
  -9   6  12     6397.90     6400.12    212.62 o 
  -8   6  12       24.58       77.46     13.28 o 
  -7   6  12     3839.14     3646.05    134.32 o 
  -6   6  12     5297.93     5193.95     85.63 o 
  -5   6  12       17.97       38.42      9.96 o 
  -4   6  12     2063.83     2030.75     40.09 o 
  -3   6  12     2610.18     2584.13     58.44 o 
  -2   6  12      807.94      839.84     24.65 o 
  -1   6  12    14580.94    14931.75    211.98 o 
   0   6  12      140.11      196.11     15.78 o 
   1   6  12     6241.83     6080.80     82.88 o 
   2   6  12     8708.26     8472.49    182.52 o 
   3   6  12      197.91      231.94     13.27 o 
   4   6  12    12651.90    12965.55    175.73 o 
   5   6  12       96.56      151.07     15.14 o 
   6   6  12     2239.83     2221.07     53.08 o 
   7   6  12      284.86      311.84     22.85 o 
   8   6  12       17.17       24.01     13.63 o 
  -7   7  12    11884.89    11420.03    360.34 o 
  -6   7  12     6892.79     6893.32     97.07 o 
  -5   7  12      713.57      639.98     25.83 o 
  -4   7  12     6129.54     6120.31     73.53 o 
  -3   7  12    12054.23    11926.18    101.70 o 
  -2   7  12      429.82      436.42     20.07 o 
  -1   7  12      785.60      704.79     28.22 o 
   0   7  12       51.06       79.06     12.51 o 
   1   7  12     2025.67     2070.80     45.67 o 
   2   7  12       10.88       50.50     11.60 o 
   3   7  12      282.93      270.38     16.73 o 
   4   7  12        1.21       24.36     13.75 o 
   5   7  12     1951.55     2088.86     61.97 o 
   6   7  12     7578.24     7484.76    182.23 o 
  -5   8  12     1749.32     1840.37     57.28 o 
  -4   8  12     1455.97     1515.56     40.09 o 
  -3   8  12      191.74      198.04     17.01 o 
  -2   8  12      797.61      793.44     27.69 o 
  -1   8  12      335.56      300.44     21.49 o 
   0   8  12      225.94      256.89     20.72 o 
   1   8  12       86.24      107.23     15.60 o 
   2   8  12      840.03      804.12     47.80 o 
   3   8  12    21390.80    20947.02    299.10 o 
   4   8  12       18.39       15.50     19.57 o 
  -2   9  12       73.45       59.70     27.25 o 
  -1   9  12     4028.47     3897.87    122.42 o 
 -11   0  13    32111.11    30266.97    371.60 o 
  -9   0  13     2553.35     2551.43     94.31 o 
  -7   0  13      337.08      371.62     37.31 o 
  -5   0  13     2201.60     2260.54     67.85 o 
  -3   0  13    11762.52    11580.61    228.78 o 
  -1   0  13     3444.08     3381.15     44.47 o 
   1   0  13    71237.36    69660.07   1506.26 o 
   3   0  13      485.18      465.56     23.16 o 
   5   0  13    31072.63    29315.02    799.11 o 
   7   0  13     2454.73     2418.40     60.25 o 
   9   0  13     4524.72     4397.11     88.69 o 
 -11   1  13     4485.19     4282.57    161.57 o 
 -10   1  13      185.23      177.28     22.68 o 
  -9   1  13     2517.75     2579.29     52.93 o 
  -8   1  13     1080.11     1093.63     34.42 o 
  -7   1  13     1271.10     1269.91     29.48 o 
  -6   1  13      362.09      399.93     17.10 o 
  -5   1  13     5309.50     5341.78    137.53 o 
  -4   1  13    13840.60    13868.70    215.26 o 
  -3   1  13     3070.88     3042.57     30.56 o 
  -2   1  13    24292.61    23901.41    176.97 o 
  -1   1  13    18429.01    18321.17    106.04 o 
   0   1  13     2183.90     2189.09     26.18 o 
   1   1  13     3635.14     3750.66     33.87 o 
   2   1  13     1944.64     2046.73     28.65 o 
   3   1  13      171.70      213.81     10.51 o 
   4   1  13     7850.63     7712.04    142.36 o 
   5   1  13      646.91      653.31     21.05 o 
   6   1  13        5.52       33.69     15.63 o 
   7   1  13    16912.79    16432.99    317.38 o 
   8   1  13    17777.32    17190.62    124.09 o 
   9   1  13       23.16       26.31     10.10 o 
  10   1  13     2287.72     2284.98     65.61 o 
 -11   2  13       80.77       87.58     20.09 o 
 -10   2  13     5531.70     5684.78    170.09 o 
  -9   2  13    12841.72    13008.21    157.01 o 
  -8   2  13     4552.35     4755.64    124.32 o 
  -7   2  13     6456.32     6558.83    141.46 o 
  -6   2  13      819.98      818.49     25.48 o 
  -5   2  13    26230.62    26653.79    505.22 o 
  -4   2  13     3484.96     3637.87     97.50 o 
  -3   2  13      112.20      135.07      8.12 o 
  -2   2  13     2395.12     2432.05     31.95 o 
  -1   2  13     3544.85     3598.72     49.09 o 
   0   2  13     3048.89     3029.09     31.54 o 
   1   2  13      173.27      183.87     12.76 o 
   2   2  13        0.46       23.80      8.89 o 
   3   2  13      552.51      564.39     16.28 o 
   4   2  13     3728.96     3543.37    102.18 o 
   5   2  13        0.05       26.00      8.26 o 
   6   2  13      633.45      630.15     22.61 o 
   7   2  13      150.30      186.69     14.73 o 
   8   2  13     5212.50     4869.03    108.55 o 
   9   2  13      218.78      227.23     17.57 o 
  10   2  13     3133.24     3243.36    109.23 o 
 -11   3  13        6.05       17.81     12.78 o 
 -10   3  13      289.66      282.69     21.70 o 
  -9   3  13       15.21       40.92     11.01 o 
  -8   3  13    15747.58    15617.24    381.54 o 
  -7   3  13     2657.72     2662.02     46.42 o 
  -6   3  13     1450.34     1464.50     45.04 o 
  -5   3  13    11424.90    11187.08    355.62 o 
  -4   3  13        6.99       14.49      6.83 o 
  -3   3  13     3994.32     3971.72     48.37 o 
  -2   3  13     1178.52     1206.53     25.05 o 
  -1   3  13      341.34      383.22     12.92 o 
   0   3  13       20.71       41.06      9.77 o 
   1   3  13    24593.69    25108.28    265.00 o 
   2   3  13     7387.22     7304.29     64.36 o 
   3   3  13     4829.82     4841.84     72.28 o 
   4   3  13     3054.57     3012.98     38.87 o 
   5   3  13    20421.71    20237.63    442.10 o 
   6   3  13     3820.87     3697.47     52.29 o 
   7   3  13      591.30      564.61     22.25 o 
   8   3  13     2660.19     2749.43     59.79 o 
   9   3  13     1672.03     1640.76     39.65 o 
 -11   4  13       21.40       11.50     18.07 o 
 -10   4  13       72.72       67.92     13.29 o 
  -9   4  13     4272.10     4016.73    106.24 o 
  -8   4  13     6788.52     7021.46    144.57 o 
  -7   4  13        4.64       25.49      9.37 o 
  -6   4  13     8382.37     8772.93     98.09 o 
  -5   4  13      320.67      364.97     17.86 o 
  -4   4  13      850.81      883.16     26.54 o 
  -3   4  13     4079.29     3819.62     70.74 o 
  -2   4  13      100.15      124.85     10.91 o 
  -1   4  13     9725.96     9733.97    194.37 o 
   0   4  13       57.98       74.78     10.36 o 
   1   4  13      352.53      378.33     20.79 o 
   2   4  13    11874.10    11954.83    151.32 o 
   3   4  13       17.82       42.76      8.33 o 
   4   4  13    17877.75    18018.82    149.51 o 
   5   4  13     3433.48     3514.85     74.25 o 
   6   4  13      795.88      826.58     26.43 o 
   7   4  13     6318.92     6253.43    108.59 o 
   8   4  13     3667.18     3673.92     68.68 o 
   9   4  13     2823.91     2707.38    103.39 o 
 -10   5  13      419.34      375.06     44.77 o 
  -9   5  13      481.20      531.22     25.50 o 
  -8   5  13     7770.84     7754.63    143.80 o 
  -7   5  13     8159.65     7963.12     93.77 o 
  -6   5  13       22.51       40.60     11.46 o 
  -5   5  13     5036.29     4888.88    149.37 o 
  -4   5  13     2838.93     2799.07     49.79 o 
  -3   5  13    17118.10    16941.97    464.55 o 
  -2   5  13     3262.33     3297.49     81.72 o 
  -1   5  13     7523.00     7659.31     94.92 o 
   0   5  13    14284.69    14024.44    139.33 o 
   1   5  13     4086.57     4068.05    111.97 o 
   2   5  13     2955.23     2967.19     43.40 o 
   3   5  13     4617.16     4824.32    136.82 o 
   4   5  13     1696.06     1737.69     31.84 o 
   5   5  13     3916.21     4051.84     62.15 o 
   6   5  13     5529.21     5663.47    183.22 o 
   7   5  13      849.59      834.73     41.64 o 
   8   5  13     1213.36     1168.44     41.13 o 
  -8   6  13     2246.28     2113.82     47.82 o 
  -7   6  13    10809.48    10795.01    105.57 o 
  -6   6  13      719.83      734.02     27.57 o 
  -5   6  13     6366.83     6087.81     85.21 o 
  -4   6  13     3699.11     3848.07     80.81 o 
  -3   6  13     2336.31     2388.82     46.77 o 
  -2   6  13    10607.45    10594.61    193.68 o 
  -1   6  13     1276.14     1301.33     36.30 o 
   0   6  13     1329.60     1276.16     35.44 o 
   1   6  13     1655.19     1532.51     38.35 o 
   2   6  13        0.02       17.49      8.99 o 
   3   6  13        0.14       28.22     12.46 o 
   4   6  13        0.48       -1.38      7.74 o 
   5   6  13     3699.12     3754.05     64.14 o 
   6   6  13     1104.63     1210.87     44.24 o 
   7   6  13       28.26       54.12     15.23 o 
  -7   7  13     3721.86     3695.64    125.24 o 
  -6   7  13    14092.29    14808.88    196.56 o 
  -5   7  13     1876.48     1834.15     42.62 o 
  -4   7  13      421.11      355.82     20.09 o 
  -3   7  13      191.78      219.51     16.58 o 
  -2   7  13     4948.40     4821.11     62.85 o 
  -1   7  13      118.81      149.21     16.31 o 
   0   7  13       10.81       16.81      9.83 o 
   1   7  13       53.91       64.50     12.88 o 
   2   7  13     7280.08     7368.89    149.61 o 
   3   7  13    14500.97    14214.68    493.48 o 
   4   7  13     7836.84     7842.25    170.01 o 
   5   7  13      424.96      419.61     46.72 o 
   6   7  13        1.29       29.23     17.74 o 
  -5   8  13      463.91      476.50     47.15 o 
  -4   8  13     6610.91     6801.11    118.51 o 
  -3   8  13       58.79       55.93     11.90 o 
  -2   8  13        3.98       31.33     20.49 o 
  -1   8  13       56.61       75.74     23.82 o 
   0   8  13    12190.13    12270.53    283.83 o 
   1   8  13      918.92      885.39     33.51 o 
   2   8  13     5481.30     5340.42     98.15 o 
   3   8  13       91.96      114.85     30.07 o 
 -10   0  14      148.46      146.87     31.15 o 
  -8   0  14      263.87      283.56     34.17 o 
  -6   0  14    15662.38    15849.49    816.95 o 
  -4   0  14     1967.82     2007.98     47.13 o 
  -2   0  14   101458.17    97624.93   1885.38 o 
   0   0  14     3826.29     3995.00     75.71 o 
   2   0  14      723.44      738.11     28.58 o 
   4   0  14     6870.63     7023.10    204.62 o 
   6   0  14        8.12       37.69     25.63 o 
   8   0  14    12254.38    12097.20    147.97 o 
 -11   1  14     2751.48     2642.69     81.44 o 
 -10   1  14       53.22       60.19     16.71 o 
  -9   1  14    10333.34     9889.72    347.80 o 
  -8   1  14       34.76       86.67     21.80 o 
  -7   1  14     2000.11     2032.32    148.27 o 
  -6   1  14     3188.55     3062.22    110.27 o 
  -5   1  14     1453.80     1510.97     26.89 o 
  -4   1  14     6090.42     6063.96     74.44 o 
  -3   1  14     7372.93     7441.88     80.35 o 
  -2   1  14    19516.22    19402.63    198.39 o 
  -1   1  14     1397.82     1472.42     20.88 o 
   0   1  14       29.81       59.10      7.31 o 
   1   1  14        1.02       95.42     45.91 o 
   2   1  14        8.42       35.52     13.47 o 
   3   1  14        2.20       15.96      6.13 o 
   4   1  14    30086.39    30112.54    242.05 o 
   5   1  14    20525.70    19825.24    290.04 o 
   6   1  14      123.66      154.38     18.48 o 
   7   1  14      367.55      380.08     18.76 o 
   8   1  14     4383.22     4235.87     65.08 o 
   9   1  14       10.55       26.75     10.42 o 
 -11   2  14     4152.86     3906.78     91.99 o 
 -10   2  14     3343.38     3240.99     64.39 o 
  -9   2  14     1415.50     1601.89     44.93 o 
  -8   2  14    36220.95    35731.36    985.20 o 
  -7   2  14        0.18       17.03     11.50 o 
  -6   2  14     1639.24     1709.48     35.63 o 
  -5   2  14    14133.93    14523.23    217.75 o 
  -4   2  14       43.33       60.51      9.14 o 
  -3   2  14     8073.02     8374.03     91.57 o 
  -2   2  14     5250.01     5135.42     66.66 o 
  -1   2  14    10429.81    10518.54    137.20 o 
   0   2  14     1820.27     1746.55     26.18 o 
   1   2  14      118.89      151.58     10.72 o 
   2   2  14      977.47      917.89     20.61 o 
   3   2  14       36.17       44.15      7.26 o 
   4   2  14     6720.55     6573.76    156.06 o 
   5   2  14       39.08       55.99      9.40 o 
   6   2  14     1658.48     1587.63     34.64 o 
   7   2  14    16013.09    15180.38    146.03 o 
   8   2  14     4374.72     4140.14     60.60 o 
   9   2  14       91.86      114.09     14.38 o 
 -11   3  14     7665.92     7675.48    173.69 o 
 -10   3  14      653.34      650.88     31.95 o 
  -9   3  14     1820.93     1911.63     42.37 o 
  -8   3  14        0.06       42.21     19.86 o 
  -7   3  14     1522.49     1443.06     35.11 o 
  -6   3  14     3715.57     3662.28     94.16 o 
  -5   3  14     3557.67     3658.87    103.65 o 
  -4   3  14      396.10      411.68     17.94 o 
  -3   3  14      768.99      809.76     23.05 o 
  -2   3  14    13137.97    12940.14    198.80 o 
  -1   3  14    11120.32    11158.09    146.61 o 
   0   3  14     4104.38     4238.71     79.94 o 
   1   3  14     1371.67     1415.90     24.63 o 
   2   3  14    27131.43    27306.35    327.40 o 
   3   3  14     7487.82     7281.88    138.82 o 
   4   3  14       53.47       57.59      8.12 o 
   5   3  14      214.22      253.51     17.98 o 
   6   3  14     4871.59     4792.98     61.31 o 
   7   3  14      634.03      681.93     24.85 o 
   8   3  14     5853.41     5739.59    129.39 o 
   9   3  14       36.86       43.69     23.14 o 
 -10   4  14       16.81        7.05     11.14 o 
  -9   4  14     8750.24     8889.93    177.56 o 
  -8   4  14       26.91       58.18     12.25 o 
  -7   4  14     1692.79     1708.02     56.76 o 
  -6   4  14        2.55       33.87      9.60 o 
  -5   4  14     5008.12     4944.41    153.41 o 
  -4   4  14    12178.41    12183.61     96.63 o 
  -3   4  14      337.13      331.33     16.32 o 
  -2   4  14      221.30      287.61     27.69 o 
  -1   4  14      836.77      879.91     27.86 o 
   0   4  14     3915.33     3825.63     47.35 o 
   1   4  14    45801.20    45327.26    965.37 o 
   2   4  14        3.38       35.65      9.77 o 
   3   4  14      321.69      368.52     15.44 o 
   4   4  14     3829.09     3837.91     94.69 o 
   5   4  14      989.80      973.79     34.47 o 
   6   4  14     8175.61     8185.11     84.12 o 
   7   4  14      703.85      740.43     26.71 o 
   8   4  14        9.15       28.76     11.25 o 
  -9   5  14     3241.90     3268.42     59.89 o 
  -8   5  14        6.97       32.38     11.69 o 
  -7   5  14       93.69      117.39     17.11 o 
  -6   5  14    12424.83    12001.98    319.93 o 
  -5   5  14    13636.56    13700.04    357.67 o 
  -4   5  14     2387.72     2358.49     43.03 o 
  -3   5  14     4685.81     4812.29     62.72 o 
  -2   5  14      103.39      125.19     16.50 o 
  -1   5  14        1.37       19.82     10.53 o 
   0   5  14     1578.65     1569.96     38.04 o 
   1   5  14     2864.86     2825.54     65.75 o 
   2   5  14     3078.75     3129.27    137.42 o 
   3   5  14      723.54      705.22     23.63 o 
   4   5  14       29.21       31.68      8.92 o 
   5   5  14     1360.02     1427.22     42.06 o 
   6   5  14     3121.52     3197.77     71.40 o 
   7   5  14     2846.44     2888.51     62.24 o 
   8   5  14    11447.30    12408.91    246.36 o 
  -8   6  14     3814.91     4050.87    221.38 o 
  -7   6  14      245.20      244.20     19.49 o 
  -6   6  14     6976.33     7327.21    244.11 o 
  -5   6  14    10678.57    10590.92    229.90 o 
  -4   6  14      220.28      225.29     16.86 o 
  -3   6  14     3549.59     3665.98     54.32 o 
  -2   6  14      854.56      873.15     26.57 o 
  -1   6  14      639.04      608.42     26.33 o 
   0   6  14     3339.54     3214.01     57.20 o 
   1   6  14       64.14       81.48     14.41 o 
   2   6  14    12906.26    12614.74    533.82 o 
   3   6  14       73.73      117.72     32.34 o 
   4   6  14     5211.53     5301.43    122.00 o 
   5   6  14     2934.78     3009.15     73.72 o 
   6   6  14     1699.13     1665.92     75.81 o 
  -6   7  14       18.10       62.92     19.70 o 
  -5   7  14      192.67      179.72     17.38 o 
  -4   7  14     5145.18     5105.99     69.57 o 
  -3   7  14     1158.86     1118.84     32.25 o 
  -2   7  14     1541.67     1527.17     43.38 o 
  -1   7  14     7478.80     7398.51    105.10 o 
   0   7  14    15747.68    15839.07    300.05 o 
   1   7  14      689.32      763.42     30.15 o 
   2   7  14     2671.41     2549.11     74.11 o 
   3   7  14      508.76      543.44     33.86 o 
   4   7  14        2.14        8.65     19.47 o 
  -4   8  14     1713.09     1678.24     80.25 o 
  -3   8  14       65.27      101.76     20.65 o 
  -2   8  14     2573.30     2620.65     59.48 o 
  -1   8  14     9049.49     9031.00    164.31 o 
   0   8  14      735.13      744.69     32.56 o 
   1   8  14     3072.42     3097.21     64.78 o 
   2   8  14      403.45      293.51     38.93 o 
 -11   0  15     1463.83     1596.70     83.49 o 
  -9   0  15     1456.73     1423.23     73.54 o 
  -7   0  15       33.87       30.71     18.17 o 
  -5   0  15    44829.07    45030.21   1534.62 o 
  -3   0  15    21262.32    20471.46    296.07 o 
  -1   0  15      801.62      835.07     55.25 o 
   1   0  15     8390.91     8342.32     80.08 o 
   3   0  15     5172.93     5033.15     79.30 o 
   5   0  15    30399.75    28413.51    221.21 o 
   7   0  15      434.75      389.85     27.58 o 
   9   0  15     1375.93     1471.25     76.14 o 
 -11   1  15     2371.59     2240.07     69.58 o 
 -10   1  15     1854.65     1726.89     97.44 o 
  -9   1  15     1697.77     1540.39     54.75 o 
  -8   1  15      704.76      767.29     29.94 o 
  -7   1  15      104.10      106.08     13.97 o 
  -6   1  15    13226.87    13040.63    224.61 o 
  -5   1  15    15753.98    15780.77    101.34 o 
  -4   1  15        0.19       23.76      9.79 o 
  -3   1  15      573.21      512.20     16.21 o 
  -2   1  15    24275.56    24558.81    186.64 o 
  -1   1  15     3930.61     3961.85     56.57 o 
   0   1  15      615.76      664.67     17.09 o 
   1   1  15    15067.41    14754.93    118.04 o 
   2   1  15    13888.42    13864.02     92.30 o 
   3   1  15      854.00      854.74     23.57 o 
   4   1  15     1963.58     1951.22     36.35 o 
   5   1  15     2253.49     2201.14     39.95 o 
   6   1  15      206.45      217.58     15.62 o 
   7   1  15     8529.75     8420.34    191.91 o 
   8   1  15      460.20      448.89     21.82 o 
   9   1  15     1294.26     1327.84     72.46 o 
 -10   2  15       11.18       13.17     14.83 o 
  -9   2  15     9306.98     9329.61    221.03 o 
  -8   2  15     4751.63     4732.70     75.29 o 
  -7   2  15     1547.73     1558.69     48.44 o 
  -6   2  15     3180.92     3230.27     67.68 o 
  -5   2  15       59.26      100.99     29.59 o 
  -4   2  15     9914.78     9909.79    116.07 o 
  -3   2  15     2875.31     2939.18     41.32 o 
  -2   2  15      593.41      569.00     17.08 o 
  -1   2  15     2287.21     2318.62     40.00 o 
   0   2  15      379.12      362.40     13.38 o 
   1   2  15    12846.58    13073.61    277.24 o 
   2   2  15     7280.48     7102.00     88.91 o 
   3   2  15     1901.10     1838.49     32.20 o 
   4   2  15    22879.55    22375.21    480.04 o 
   5   2  15      917.59      863.12     25.86 o 
   6   2  15      156.15      174.90     14.36 o 
   7   2  15    14215.44    13689.72    180.17 o 
   8   2  15      185.98      206.87     17.28 o 
   9   2  15     1063.98     1110.25     66.40 o 
 -11   3  15     1833.20     2118.84     94.31 o 
 -10   3  15      294.79      352.64     25.57 o 
  -9   3  15     8339.20     8566.77    287.91 o 
  -8   3  15    12487.85    11860.57    375.98 o 
  -7   3  15      435.97      458.86     21.86 o 
  -6   3  15      661.84      786.56     29.60 o 
  -5   3  15     2649.64     2698.27     55.88 o 
  -4   3  15     8112.28     8209.08     77.76 o 
  -3   3  15    15587.67    15908.96    352.61 o 
  -2   3  15      164.78      202.82     11.62 o 
  -1   3  15     3190.65     3194.02     70.09 o 
   0   3  15     5450.57     5692.18     74.71 o 
   1   3  15     5956.38     5976.38    117.18 o 
   2   3  15      468.57      460.90     16.23 o 
   3   3  15     2042.26     2027.50     35.81 o 
   4   3  15       95.22      121.47     10.72 o 
   5   3  15      947.07      948.52     27.78 o 
   6   3  15      693.59      680.28     24.68 o 
   7   3  15      933.71      885.38     28.98 o 
   8   3  15     9264.61     8633.41    128.22 o 
   9   3  15      385.51      387.60     42.39 o 
 -10   4  15      215.09      215.27     26.99 o 
  -9   4  15      600.25      744.42     29.89 o 
  -8   4  15     2568.81     2731.21     52.30 o 
  -7   4  15     1651.83     1690.49     46.42 o 
  -6   4  15     4162.83     4119.28    114.67 o 
  -5   4  15     1142.82     1191.46     31.70 o 
  -4   4  15       81.69       79.92     11.23 o 
  -3   4  15     3204.93     3325.58     48.54 o 
  -2   4  15    38228.84    37699.09    329.06 o 
  -1   4  15      394.56      381.67     20.43 o 
   0   4  15      714.76      734.05     22.14 o 
   1   4  15       19.79       41.41     10.44 o 
   2   4  15    12421.11    12722.69    362.97 o 
   3   4  15     6502.62     6480.79     78.21 o 
   4   4  15       31.45       72.59     11.36 o 
   5   4  15        6.87       37.19     17.70 o 
   6   4  15      252.24      267.95     18.27 o 
   7   4  15      140.34      176.07     23.64 o 
   8   4  15     3526.40     3406.88    124.59 o 
  -9   5  15     7389.54     7652.99    177.36 o 
  -8   5  15    12480.37    12357.08    182.77 o 
  -7   5  15      112.40       90.39     13.81 o 
  -6   5  15     1538.66     1471.89     37.87 o 
  -5   5  15      437.67      459.42     22.26 o 
  -4   5  15     4237.09     4233.48     62.28 o 
  -3   5  15       48.16       99.30     14.27 o 
  -2   5  15     1821.50     1823.83     43.76 o 
  -1   5  15      232.21      236.51     18.06 o 
   0   5  15     4089.61     4060.83     62.84 o 
   1   5  15     4492.31     4420.26     64.79 o 
   2   5  15     4114.90     4285.21    129.86 o 
   3   5  15     6575.69     6654.46    204.33 o 
   4   5  15      703.14      765.61     25.71 o 
   5   5  15    12187.23    12227.56    238.58 o 
   6   5  15      413.02      413.09     22.14 o 
   7   5  15        5.10       -1.32     18.28 o 
  -7   6  15     2171.12     2201.44     49.16 o 
  -6   6  15     4451.58     4522.41     76.58 o 
  -5   6  15      181.44      256.69     18.95 o 
  -4   6  15     1615.52     1701.21     83.53 o 
  -3   6  15     2515.33     2432.18     45.36 o 
  -2   6  15        9.47       23.50      9.98 o 
  -1   6  15    15304.49    15123.88    152.63 o 
   0   6  15      393.55      344.29     21.04 o 
   1   6  15     3967.09     4021.78    161.72 o 
   2   6  15      509.10      496.72     42.29 o 
   3   6  15      212.54      228.05     19.95 o 
   4   6  15     8543.49     8429.29     98.32 o 
   5   6  15       85.37      112.67     16.62 o 
   6   6  15     4309.01     4394.49    134.10 o 
  -6   7  15     7131.88     7361.42    176.28 o 
  -5   7  15     2442.69     2396.31     50.32 o 
  -4   7  15      620.62      676.31     27.14 o 
  -3   7  15     4099.48     4172.65     74.06 o 
  -2   7  15     3622.50     3326.47     64.82 o 
  -1   7  15     7457.68     7130.79     93.83 o 
   0   7  15       26.24       56.24     13.49 o 
   1   7  15       79.64      103.01     15.70 o 
   2   7  15      236.12      244.42     25.47 o 
   3   7  15      396.66      401.94     39.37 o 
  -1   8  15        5.24        5.78     15.75 o 
   0   8  15    26082.62    25514.71    577.94 o 
   1   8  15     3615.94     3596.98     81.89 o 
 -10   0  16      691.92      601.95     52.13 o 
  -8   0  16    13367.89    12880.44    221.70 o 
  -6   0  16    25610.26    26136.50   1193.63 o 
  -4   0  16      814.24      877.94     46.29 o 
  -2   0  16     2311.72     2325.93     41.68 o 
   0   0  16      808.38      781.20     24.93 o 
   2   0  16    21267.04    21869.07    512.19 o 
   4   0  16      183.95      197.53     20.11 o 
   6   0  16      683.71      674.91     34.62 o 
   8   0  16      992.30      989.50     44.87 o 
 -10   1  16      181.26      195.18     33.20 o 
  -9   1  16     4594.48     4213.04     91.31 o 
  -8   1  16     3857.03     3860.81    178.16 o 
  -7   1  16      741.14      792.55     30.39 o 
  -6   1  16     2542.18     2490.70     51.29 o 
  -5   1  16    21803.41    22123.41    474.04 o 
  -4   1  16     2359.87     2412.85     35.08 o 
  -3   1  16      923.77      921.84     34.39 o 
  -2   1  16    12158.20    12306.78    140.15 o 
  -1   1  16      468.05      450.63     13.83 o 
   0   1  16     8093.14     7955.82     96.19 o 
   1   1  16    16214.45    16442.02    190.30 o 
   2   1  16      550.88      602.20     49.78 o 
   3   1  16     2024.50     2026.81     36.84 o 
   4   1  16    19928.05    19502.13    216.76 o 
   5   1  16      691.07      746.72     24.69 o 
   6   1  16      299.83      327.53     18.15 o 
   7   1  16     3354.99     3232.70     73.46 o 
   8   1  16      258.27      316.53     31.78 o 
 -10   2  16     1612.78     1606.30     59.95 o 
  -9   2  16      323.09      341.67     24.61 o 
  -8   2  16     3798.42     3825.41     96.10 o 
  -7   2  16       43.06       44.00     12.34 o 
  -6   2  16      267.47      274.32     17.27 o 
  -5   2  16     2555.48     2628.86     49.11 o 
  -4   2  16       10.16       45.46     23.83 o 
  -3   2  16     4659.80     4678.80     66.24 o 
  -2   2  16     5309.08     5465.23     55.42 o 
  -1   2  16       71.61      116.84     10.81 o 
   0   2  16     6683.40     6486.27     73.69 o 
   1   2  16    17191.24    17071.58    141.56 o 
   2   2  16     1349.48     1281.32     26.22 o 
   3   2  16        0.33       15.24      6.43 o 
   4   2  16     7238.22     7230.76     73.75 o 
   5   2  16      563.99      548.63     21.84 o 
   6   2  16     1218.48     1205.18     32.32 o 
   7   2  16        8.20       37.89     10.59 o 
   8   2  16     9316.00     8753.04    176.83 o 
 -10   3  16       86.52      101.23     30.28 o 
  -9   3  16     2350.68     2261.77     56.54 o 
  -8   3  16     6722.48     7104.54    107.65 o 
  -7   3  16     3526.32     3549.12     56.82 o 
  -6   3  16     1957.41     1926.56     58.19 o 
  -5   3  16       75.37       98.19     12.24 o 
  -4   3  16       52.42       75.90     10.77 o 
  -3   3  16     6666.36     6654.07    158.94 o 
  -2   3  16    21629.97    21529.95    151.63 o 
  -1   3  16      495.48      478.23     23.82 o 
   0   3  16      101.66      134.46     13.78 o 
   1   3  16      379.12      385.59     19.98 o 
   2   3  16     5744.38     5578.53     79.14 o 
   3   3  16     1750.13     1826.14     32.58 o 
   4   3  16      650.46      629.92     20.34 o 
   5   3  16     6717.21     6815.50    223.28 o 
   6   3  16     2626.10     2557.05     47.45 o 
   7   3  16     8027.26     7815.14     86.45 o 
   8   3  16     1562.60     1666.40     75.05 o 
  -9   4  16    13958.41    13956.81    165.56 o 
  -8   4  16     2680.34     2584.58     56.35 o 
  -7   4  16       11.90       19.25     10.55 o 
  -6   4  16     1545.17     1591.65     42.73 o 
  -5   4  16     5607.38     5610.67     99.53 o 
  -4   4  16     4552.85     4772.56    101.65 o 
  -3   4  16     2265.32     2328.94     41.92 o 
  -2   4  16      285.69      315.39     20.26 o 
  -1   4  16     5911.24     5893.42    108.49 o 
   0   4  16     3486.85     3485.02     82.83 o 
   1   4  16     6105.77     6301.88    233.28 o 
   2   4  16       58.50       79.64     12.79 o 
   3   4  16      163.25      188.17     14.61 o 
   4   4  16       33.48       60.42     14.70 o 
   5   4  16     8364.92     8581.58    120.66 o 
   6   4  16      700.19      720.64     27.29 o 
   7   4  16    11235.92    11048.40    122.01 o 
  -9   5  16       22.49       14.92     25.96 o 
  -8   5  16     1228.69     1161.94     73.58 o 
  -7   5  16     2959.22     3122.44     67.59 o 
  -6   5  16      256.28      298.83     20.41 o 
  -5   5  16     1128.43     1144.34     33.31 o 
  -4   5  16     1747.29     1718.46     38.86 o 
  -3   5  16    11656.42    11544.96    147.79 o 
  -2   5  16    13154.78    13128.14    208.83 o 
  -1   5  16     3563.52     3534.04     61.07 o 
   0   5  16     4103.56     4143.23    196.09 o 
   1   5  16     2822.91     2722.61     66.98 o 
   2   5  16     4171.18     3971.27     80.98 o 
   3   5  16      311.38      340.87     18.55 o 
   4   5  16     2839.73     2771.98     69.25 o 
   5   5  16       23.31       43.54     13.09 o 
   6   5  16      525.16      508.42     34.64 o 
  -7   6  16      213.11      250.22     32.12 o 
  -6   6  16       24.64       45.08     12.64 o 
  -5   6  16      294.55      373.27     50.87 o 
  -4   6  16     3356.72     3391.06     78.98 o 
  -3   6  16      249.04      262.12     21.63 o 
  -2   6  16       53.44       50.70     13.14 o 
  -1   6  16       22.24       42.23     12.20 o 
   0   6  16      133.61      129.95     17.29 o 
   1   6  16    10850.69    10595.21    323.47 o 
   2   6  16     1117.16     1095.35     46.50 o 
   3   6  16     6708.56     6700.21    148.15 o 
   4   6  16     1861.58     1923.39     52.33 o 
   5   6  16     6128.12     6069.36    106.39 o 
  -5   7  16     7063.70     7696.47    175.42 o 
  -4   7  16     5009.58     5112.09    147.95 o 
  -3   7  16     1279.83     1341.98     60.43 o 
  -2   7  16      280.14      280.15     23.08 o 
  -1   7  16     7626.74     7390.89    181.51 o 
   0   7  16     1681.73     1627.07     45.60 o 
   1   7  16     2668.11     2661.54     72.56 o 
   2   7  16      438.84      413.13     43.91 o 
   3   7  16       29.87       17.42     23.14 o 
  -9   0  17    34977.75    34447.97    402.09 o 
  -7   0  17      711.27      788.18     54.51 o 
  -5   0  17    22232.19    22725.06    694.85 o 
  -3   0  17       16.06       24.48     11.69 o 
  -1   0  17      707.17      782.22     25.94 o 
   1   0  17     6545.32     6568.54     86.07 o 
   3   0  17    13641.76    13153.88    406.20 o 
   5   0  17     1167.13     1194.89     44.66 o 
   7   0  17     4766.99     4401.60    309.95 o 
 -10   1  17      205.72      171.89     24.50 o 
  -9   1  17     1048.97      991.10     85.65 o 
  -8   1  17     4326.98     4442.23    129.99 o 
  -7   1  17      498.41      508.34     25.88 o 
  -6   1  17     1110.80     1208.92     36.99 o 
  -5   1  17     2987.49     3195.10     57.81 o 
  -4   1  17      907.46      915.32     22.92 o 
  -3   1  17     3602.36     3658.22     43.91 o 
  -2   1  17    11104.38    11049.77     76.76 o 
  -1   1  17      242.59      222.71     13.80 o 
   0   1  17     1252.83     1302.16     23.55 o 
   1   1  17    19526.21    20111.05    255.51 o 
   2   1  17     1658.47     1614.80     34.12 o 
   3   1  17     1494.59     1404.30     31.97 o 
   4   1  17    11429.68    11149.01    262.29 o 
   5   1  17     1636.35     1646.84     37.01 o 
   6   1  17        8.05       24.25     14.09 o 
   7   1  17      393.72      449.48     22.47 o 
  -9   2  17      194.44      216.39     21.17 o 
  -8   2  17     7291.39     7223.71     96.50 o 
  -7   2  17      284.74      305.85     22.33 o 
  -6   2  17     7600.06     7594.63    159.71 o 
  -5   2  17       19.02       49.38     19.53 o 
  -4   2  17       12.08       23.78      8.54 o 
  -3   2  17    22739.60    22890.26    161.85 o 
  -2   2  17     2645.29     2582.72     50.38 o 
  -1   2  17     1654.35     1655.78     38.20 o 
   0   2  17     2267.84     2336.85     45.48 o 
   1   2  17      328.13      310.62     16.11 o 
   2   2  17      182.27      204.72     12.72 o 
   3   2  17     1428.24     1450.19     29.46 o 
   4   2  17     2450.96     2478.03     65.20 o 
   5   2  17     9845.77     9348.22    107.71 o 
   6   2  17      500.50      544.81     28.04 o 
   7   2  17     6398.33     6252.97     90.41 o 
 -10   3  17     1543.41     1718.69     84.57 o 
  -9   3  17     1124.88     1219.63     42.99 o 
  -8   3  17      110.76      119.32     17.62 o 
  -7   3  17       51.37       92.64     20.97 o 
  -6   3  17     5339.22     5371.77     75.16 o 
  -5   3  17     9841.28     9656.78     92.07 o 
  -4   3  17        5.44       19.67     11.40 o 
  -3   3  17      397.41      417.03     19.39 o 
  -2   3  17     3939.46     3985.55    106.28 o 
  -1   3  17    10558.72    10735.17    175.88 o 
   0   3  17     8322.59     7983.95    168.59 o 
   1   3  17     2734.90     2641.15     50.15 o 
   2   3  17     2630.62     2472.85     48.80 o 
   3   3  17     5032.14     4823.26     54.66 o 
   4   3  17    13781.71    13685.38    166.96 o 
   5   3  17      142.97      144.04     15.12 o 
   6   3  17      339.82      304.15     19.61 o 
   7   3  17    11679.40    11838.26    373.98 o 
  -9   4  17      559.76      490.13     49.96 o 
  -8   4  17       19.59       24.33     12.06 o 
  -7   4  17    10570.61    10915.65    293.14 o 
  -6   4  17     6363.91     6252.08    102.31 o 
  -5   4  17      187.85      248.25     21.35 o 
  -4   4  17       34.28       56.46     11.14 o 
  -3   4  17       88.86       94.47     14.17 o 
  -2   4  17    12743.41    12543.16    151.65 o 
  -1   4  17      928.21      927.05     37.32 o 
   0   4  17      661.76      714.90     35.15 o 
   1   4  17     3072.85     3141.09     71.19 o 
   2   4  17     1842.27     1889.66     38.88 o 
   3   4  17     2372.83     2352.89     71.84 o 
   4   4  17     2181.47     2161.59     43.08 o 
   5   4  17       11.69       17.01     11.44 o 
   6   4  17     5993.52     6081.23     77.29 o 
   7   4  17       22.84       27.45     17.14 o 
  -8   5  17     2755.74     2974.29    111.61 o 
  -7   5  17       41.22       61.43     13.68 o 
  -6   5  17     7186.43     7569.07    130.06 o 
  -5   5  17    10024.10    10356.21    118.01 o 
  -4   5  17       80.49       92.09     13.29 o 
  -3   5  17     1169.75     1223.88     39.01 o 
  -2   5  17     1002.30      952.21     34.32 o 
  -1   5  17     3544.19     3502.26     62.77 o 
   0   5  17       30.60       65.03     16.22 o 
   1   5  17     4086.33     3878.91     82.42 o 
   2   5  17      833.62      799.22     89.55 o 
   3   5  17      690.00      690.47     25.80 o 
   4   5  17     4249.59     4278.42     84.97 o 
   5   5  17     8579.29     8685.04    127.90 o 
   6   5  17     1770.09     1838.08     84.14 o 
  -6   6  17     1141.15     1219.68     53.52 o 
  -5   6  17     2867.16     3031.59     56.41 o 
  -4   6  17      262.90      263.49     23.21 o 
  -3   6  17     5403.93     5304.72     83.66 o 
  -2   6  17     1111.56     1106.65     38.49 o 
  -1   6  17     5893.67     6040.13    106.41 o 
   0   6  17    13074.61    12988.80    858.05 o 
   1   6  17      155.55      168.50     23.09 o 
   2   6  17    10207.34    10000.71    161.47 o 
   3   6  17     1504.06     1512.93     54.00 o 
   4   6  17     4028.37     4118.21     87.10 o 
  -3   7  17     4214.60     4182.73    130.21 o 
  -2   7  17      351.02      409.88     46.07 o 
  -1   7  17      392.42      404.66     31.31 o 
   0   7  17      795.11      808.52     59.05 o 
   1   7  17     3861.68     4074.37    126.32 o 
  -8   0  18    16229.21    15639.73    254.36 o 
  -6   0  18      897.17      874.92     56.89 o 
  -4   0  18       90.25      100.94     17.62 o 
  -2   0  18    12374.96    12715.62    192.94 o 
   0   0  18    21263.22    21835.21    321.31 o 
   2   0  18      652.68      611.02     30.88 o 
   4   0  18      351.17      355.54     26.22 o 
   6   0  18     1892.04     1884.38    109.01 o 
  -9   1  18    15939.86    15443.22    184.91 o 
  -8   1  18     4624.36     4521.29     94.98 o 
  -7   1  18     2663.28     2743.25    111.64 o 
  -6   1  18        0.30       29.52     20.21 o 
  -5   1  18     1348.04     1373.92     39.97 o 
  -4   1  18       85.70      105.89     12.13 o 
  -3   1  18      954.90     1001.13     23.51 o 
  -2   1  18    15040.00    15378.19    276.45 o 
  -1   1  18     1387.64     1377.81     30.89 o 
   0   1  18     8062.86     8275.02    114.70 o 
   1   1  18     2333.64     2428.43     37.06 o 
   2   1  18      971.34      892.98     23.35 o 
   3   1  18     4165.75     4058.02     94.72 o 
   4   1  18     4753.82     4873.99     99.35 o 
   5   1  18     2290.96     2283.32     74.83 o 
   6   1  18     6879.54     6948.90    137.12 o 
   7   1  18     7383.48     7371.17    156.01 o 
  -9   2  18     3132.26     3176.66     83.89 o 
  -8   2  18        5.93        9.05     11.96 o 
  -7   2  18       16.97       33.30     19.88 o 
  -6   2  18    17318.36    17671.61    344.99 o 
  -5   2  18      729.08      719.46     25.66 o 
  -4   2  18     2554.02     2513.09     57.76 o 
  -3   2  18     4139.65     4064.99     94.34 o 
  -2   2  18     5464.87     5500.85    103.74 o 
  -1   2  18     4467.54     4319.92    148.78 o 
   0   2  18       53.07       75.35     11.70 o 
   1   2  18    14039.42    13898.82    181.42 o 
   2   2  18     1926.78     1870.69     37.11 o 
   3   2  18        1.17       28.81      7.77 o 
   4   2  18    22911.84    23067.65    346.29 o 
   5   2  18      124.35      108.38     13.51 o 
   6   2  18        4.42        0.22      8.99 o 
   7   2  18     1278.91     1270.96     75.49 o 
  -9   3  18     1737.43     1989.06     90.20 o 
  -8   3  18        0.06       28.63     15.33 o 
  -7   3  18       91.00      135.92     18.45 o 
  -6   3  18     7594.05     7861.58    149.30 o 
  -5   3  18      594.64      660.49     25.84 o 
  -4   3  18     1017.46     1066.05     30.65 o 
  -3   3  18    13160.07    13052.30    149.89 o 
  -2   3  18       28.85       52.06     14.77 o 
  -1   3  18      250.05      255.81     18.42 o 
   0   3  18      355.69      333.84     26.38 o 
   1   3  18     4654.97     4574.72     68.59 o 
   2   3  18       22.24       30.44      8.98 o 
   3   3  18       62.98       83.68     11.75 o 
   4   3  18     8748.46     8397.06     99.73 o 
   5   3  18     1263.85     1178.59     33.94 o 
   6   3  18      728.45      721.82     28.00 o 
  -8   4  18     1030.83     1190.26     42.87 o 
  -7   4  18      518.45      593.18     27.32 o 
  -6   4  18      492.60      532.50     25.49 o 
  -5   4  18    21441.30    21819.63    634.95 o 
  -4   4  18      145.44      165.25     15.78 o 
  -3   4  18     1309.60     1363.03     40.55 o 
  -2   4  18     2713.15     2648.34     85.04 o 
  -1   4  18      100.10       88.15     17.54 o 
   0   4  18      898.88      869.16     46.18 o 
   1   4  18        4.78       35.85     16.20 o 
   2   4  18     1017.54      968.93     29.40 o 
   3   4  18    15993.93    16078.59    122.47 o 
   4   4  18      281.50      315.22     20.09 o 
   5   4  18       28.51       30.33     13.01 o 
   6   4  18     2382.23     2411.70     96.04 o 
  -7   5  18     2813.58     3065.72     82.61 o 
  -6   5  18      948.76      991.67     40.62 o 
  -5   5  18      152.67      228.95     27.60 o 
  -4   5  18     3974.30     3860.65     78.61 o 
  -3   5  18      208.81      195.24     19.83 o 
  -2   5  18     3086.90     3050.58     61.40 o 
  -1   5  18      154.72      174.51     30.07 o 
   0   5  18     5241.80     5213.54     98.72 o 
   1   5  18      256.16      278.82     27.30 o 
   2   5  18     7480.56     7518.85     96.96 o 
   3   5  18      549.37      515.65     23.76 o 
   4   5  18     1946.49     1884.49     49.02 o 
   5   5  18      741.03      787.79     42.57 o 
  -5   6  18       34.85       32.53     17.30 o 
  -4   6  18    12115.70    11869.04    203.86 o 
  -3   6  18     6051.45     5971.31    122.21 o 
  -2   6  18      135.06      154.70     19.22 o 
  -1   6  18    10518.67    10684.06    240.66 o 
   0   6  18      259.83      277.37     36.99 o 
   1   6  18    10572.36    10398.85    243.44 o 
   2   6  18     2626.88     2479.62     98.41 o 
   3   6  18     1376.39     1415.87     74.84 o 
  -9   0  19     8906.88     8485.95    191.85 o 
  -7   0  19      991.56      947.38     61.86 o 
  -5   0  19     8163.32     8141.57    228.52 o 
  -3   0  19    12388.48    12136.81    195.32 o 
  -1   0  19      845.86      934.33     30.52 o 
   1   0  19     3467.71     3498.66     97.60 o 
   3   0  19      276.50      340.53     26.23 o 
   5   0  19      584.93      642.55     54.40 o 
  -9   1  19      958.85      981.55     67.27 o 
  -8   1  19      749.73      738.50     40.76 o 
  -7   1  19       28.50       38.02     15.50 o 
  -6   1  19     4927.91     5042.34    152.96 o 
  -5   1  19     4060.98     4029.29    196.36 o 
  -4   1  19        8.38        9.51     10.26 o 
  -3   1  19    15477.63    15854.54    113.20 o 
  -2   1  19     2143.58     2178.25     53.07 o 
  -1   1  19       35.85       38.46      8.38 o 
   0   1  19    15752.25    15897.00    305.08 o 
   1   1  19     3991.41     4065.74     61.06 o 
   2   1  19      663.06      626.15     20.77 o 
   3   1  19     6536.09     6410.54    183.63 o 
   4   1  19       44.27       83.45     15.25 o 
   5   1  19        0.19       -5.55      9.14 o 
   6   1  19     2029.56     1997.29     58.38 o 
  -8   2  19      232.99      241.30     22.33 o 
  -7   2  19     5502.35     5548.03     85.89 o 
  -6   2  19      190.00      196.15     20.89 o 
  -5   2  19     5349.84     5315.41    159.64 o 
  -4   2  19     1391.82     1388.16     34.76 o 
  -3   2  19     5890.77     6122.65    142.28 o 
  -2   2  19    10352.44    10329.23    209.33 o 
  -1   2  19      100.94      101.77     13.88 o 
   0   2  19      635.69      664.11     23.87 o 
   1   2  19    21821.79    21310.85    416.80 o 
   2   2  19      215.56      235.82     16.55 o 
   3   2  19       24.90       41.46     10.53 o 
   4   2  19     1131.28     1137.07     32.74 o 
   5   2  19      967.16      926.73     30.64 o 
   6   2  19     4685.09     4785.34    141.46 o 
  -8   3  19        0.45       10.79     16.17 o 
  -7   3  19       93.76      129.08     19.17 o 
  -6   3  19    16444.10    17048.86    495.70 o 
  -5   3  19     4777.32     5038.49    148.48 o 
  -4   3  19     2258.35     2230.90     52.14 o 
  -3   3  19      995.40     1038.19     35.70 o 
  -2   3  19     1699.43     1696.36     54.42 o 
  -1   3  19     1626.34     1589.94    109.01 o 
   0   3  19      345.65      389.16     22.14 o 
   1   3  19       51.64       61.64     10.91 o 
   2   3  19      702.51      660.85     24.82 o 
   3   3  19     8483.12     8408.26    168.54 o 
   4   3  19     4929.11     4824.24     77.40 o 
   5   3  19     3442.17     3487.74     67.46 o 
   6   3  19      781.77      808.30     65.11 o 
  -7   4  19      409.79      463.12     25.59 o 
  -6   4  19     1355.20     1457.43     40.14 o 
  -5   4  19       67.37       72.32     13.93 o 
  -4   4  19      339.71      363.46     24.56 o 
  -3   4  19      578.03      623.48     29.42 o 
  -2   4  19      154.65      179.28     18.56 o 
  -1   4  19     2281.02     2250.73    142.32 o 
   0   4  19     5854.70     5517.81    100.55 o 
   1   4  19      703.87      745.36     38.44 o 
   2   4  19     1503.67     1423.78     36.78 o 
   3   4  19        0.29        9.36      9.96 o 
   4   4  19    12262.59    11948.58    150.03 o 
  -6   5  19     6093.44     6351.36    118.00 o 
  -5   5  19      573.61      538.75     30.43 o 
  -4   5  19     1197.94     1212.00     42.58 o 
  -3   5  19     9587.82     9633.90    115.12 o 
  -2   5  19     1360.28     1437.95     44.13 o 
  -1   5  19     7572.29     7398.57    141.78 o 
   0   5  19      127.89      137.51     24.44 o 
   1   5  19      768.53      758.23     40.37 o 
   2   5  19      441.19      451.46     27.85 o 
  -4   6  19     6115.55     5947.06    162.65 o 
  -3   6  19       67.93      109.01     32.88 o 
  -2   6  19    10707.22    10502.48    206.35 o 
  -8   0  20      411.95      399.93     44.99 o 
  -6   0  20      155.83      175.85     32.66 o 
  -4   0  20     5701.54     5913.32    270.05 o 
  -2   0  20      722.80      698.85     34.87 o 
   0   0  20     2058.95     1993.81     45.80 o 
   2   0  20      321.78      347.53     27.23 o 
   4   0  20    24039.31    23202.68    233.92 o 
  -8   1  20     1089.66     1073.65     49.32 o 
  -7   1  20       70.54       68.23     18.66 o 
  -6   1  20     6422.01     6381.29    132.05 o 
  -5   1  20     4644.47     4735.54     75.34 o 
  -4   1  20        6.66       11.26     13.83 o 
  -3   1  20    14224.56    14669.96    179.43 o 
  -2   1  20    10730.17    11016.72    111.78 o 
  -1   1  20       14.33       20.29      8.16 o 
   0   1  20     3369.07     3422.11     52.61 o 
   1   1  20     5996.15     5925.00    101.28 o 
   2   1  20      903.60      858.82     27.57 o 
   3   1  20     4583.93     4642.26    109.46 o 
   4   1  20      296.89      341.64     30.56 o 
   5   1  20        1.92        5.97     10.20 o 
  -8   2  20     2379.07     2459.11     72.05 o 
  -7   2  20      115.47      142.60     19.42 o 
  -6   2  20    14480.53    14769.85    143.52 o 
  -5   2  20     1891.23     1979.70     50.62 o 
  -4   2  20      276.32      293.98     30.17 o 
  -3   2  20    12269.53    12559.44    148.91 o 
  -2   2  20     2114.81     2072.96     94.62 o 
  -1   2  20     1775.82     1786.72     44.30 o 
   0   2  20     1052.16     1109.20     31.02 o 
   1   2  20      141.42      153.24     14.46 o 
   2   2  20      115.03      114.49     13.70 o 
   3   2  20     4554.11     4410.59     73.18 o 
   4   2  20       63.08       60.58     12.79 o 
   5   2  20     3512.60     3335.29    116.37 o 
  -8   3  20     2014.77     2009.61     93.66 o 
  -7   3  20     5451.69     5502.11    109.60 o 
  -6   3  20       12.59       55.68     34.18 o 
  -5   3  20       98.98       92.80     14.48 o 
  -4   3  20     1268.02     1259.20     41.08 o 
  -3   3  20      790.57      791.57     32.75 o 
  -2   3  20      705.79      754.35     66.19 o 
  -1   3  20      808.21      799.84     39.53 o 
   0   3  20    14535.82    14414.66    236.09 o 
   1   3  20     9835.46     9676.15    139.11 o 
   2   3  20       37.22       41.59     11.06 o 
   3   3  20      900.93      929.21     30.42 o 
   4   3  20     8128.19     8146.97    139.83 o 
  -7   4  20     4573.74     4724.77    151.41 o 
  -6   4  20       38.59       50.08     14.05 o 
  -5   4  20     1594.67     1585.16     48.19 o 
  -4   4  20       43.58       64.48     16.02 o 
  -3   4  20      101.84      103.55     16.46 o 
  -2   4  20     6713.12     6799.92    116.06 o 
  -1   4  20      208.73      200.87     25.00 o 
   0   4  20        0.84       17.50     13.86 o 
   1   4  20     7402.73     7217.51     97.23 o 
   2   4  20      865.49      801.18     32.25 o 
   3   4  20     8967.70     8971.50    369.97 o 
   4   4  20       36.65       48.67     27.69 o 
  -5   5  20     1043.76     1074.34     73.11 o 
  -4   5  20     4763.59     4889.53    103.00 o 
  -3   5  20       75.75      108.46     22.19 o 
  -2   5  20     4345.90     4262.17     95.58 o 
  -1   5  20     5116.06     5041.33    103.16 o 
   0   5  20     4067.04     4072.64    130.86 o 
  -7   0  21     5499.08     5076.25    144.70 o 
  -5   0  21     1383.70     1373.70     72.68 o 
  -3   0  21    28193.77    28020.91    332.34 o 
  -1   0  21      147.74      147.66     21.01 o 
   1   0  21     4849.68     4772.36    130.21 o 
   3   0  21    14713.74    14700.33   1044.60 o 
  -7   1  21       49.83       55.14     18.17 o 
  -6   1  21     1169.07     1173.34     40.54 o 
  -5   1  21     7170.88     7291.26    102.15 o 
  -4   1  21     3492.69     3535.79    113.77 o 
  -3   1  21     5950.13     5919.67    101.27 o 
  -2   1  21     2284.54     2469.05     62.00 o 
  -1   1  21     1268.67     1246.77     29.74 o 
   0   1  21     1373.28     1414.13     35.37 o 
   1   1  21       46.34       84.44     12.16 o 
   2   1  21      159.48      180.33     18.40 o 
   3   1  21     9261.09     9059.54    258.57 o 
   4   1  21    12495.43    12652.00    131.95 o 
   5   1  21        6.66      -20.76     21.41 o 
  -7   2  21      691.30      754.09     35.32 o 
  -6   2  21    12607.74    12726.89    134.89 o 
  -5   2  21       26.28       53.17     18.37 o 
  -4   2  21     1828.22     1939.71     61.63 o 
  -3   2  21      569.28      501.59     47.59 o 
  -2   2  21     1702.00     1742.93     64.89 o 
  -1   2  21      613.03      647.55     25.22 o 
   0   2  21      189.72      213.57     17.23 o 
   1   2  21     2385.24     2344.58     46.43 o 
   2   2  21       75.97       73.78     12.59 o 
   3   2  21     1143.70     1134.82     39.28 o 
  -6   3  21     3442.75     3560.07     82.22 o 
  -5   3  21        0.02        4.64     15.24 o 
  -4   3  21      422.52      403.21     37.17 o 
  -3   3  21     3225.70     3178.25     78.37 o 
  -2   3  21     6477.04     6428.23    111.38 o 
  -1   3  21     1047.17     1020.27     45.50 o 
   0   3  21      462.10      500.70     27.60 o 
   1   3  21    12315.33    12462.49    255.70 o 
   2   3  21     2450.99     2353.88     48.01 o 
   3   3  21       55.92       93.22     28.33 o 
  -5   4  21     7817.26     7796.70    131.91 o 
  -4   4  21      868.35      973.82     47.77 o 
  -3   4  21      372.71      384.22     31.52 o 
  -2   4  21      228.78      230.52     26.91 o 
  -1   4  21      402.09      393.93     31.58 o 
   0   4  21    25566.32    25514.87    241.49 o 
   1   4  21      482.58      483.85     49.96 o 
  -6   0  22    22412.62    22116.28    312.33 o 
  -4   0  22     2562.61     2615.24     98.85 o 
  -2   0  22       89.07      101.56     26.06 o 
   0   0  22    18132.61    18496.12    204.72 o 
   2   0  22       40.95       51.52     34.07 o 
   4   0  22    14758.60    14299.34    250.25 o 
  -7   1  22     6522.20     6539.50    168.71 o 
  -6   1  22     8788.01     8844.18    136.04 o 
  -5   1  22      291.77      336.99     45.85 o 
  -4   1  22      170.47      184.93     35.91 o 
  -3   1  22      571.29      585.44     57.53 o 
  -2   1  22     1136.02     1143.78     33.57 o 
  -1   1  22      346.14      354.15     23.94 o 
   0   1  22     5583.68     5702.67     72.96 o 
   1   1  22     5556.33     5563.24     72.70 o 
   2   1  22     1342.31     1282.12     41.92 o 
   3   1  22     1736.47     1822.30     87.60 o 
  -6   2  22      259.68      297.51     55.26 o 
  -5   2  22      731.94      774.27     74.51 o 
  -4   2  22      926.43      878.81     63.37 o 
  -3   2  22      101.38      110.53     30.71 o 
  -2   2  22     2409.10     2481.19     68.82 o 
  -1   2  22      233.00      239.95     18.77 o 
   0   2  22     2129.15     2132.05     45.50 o 
   1   2  22     1685.74     1643.75     40.40 o 
   2   2  22       86.20       79.88     19.78 o 
  -5   3  22     1709.77     1825.32     91.49 o 
  -4   3  22     6192.06     6253.99    165.90 o 
  -3   3  22        0.81      -11.45     14.37 o 
  -2   3  22     4218.90     4233.81     93.02 o 
  -1   3  22     3900.13     3685.35     86.81 o 
   0   3  22     6968.37     7350.18    173.47 o 
   1   3  22       69.73       98.60     21.62 o 
   2   3  22      282.24      266.26     40.88 o 
  -3   4  22    21681.17    22924.36    325.96 o 
  -2   4  22      556.47      588.97     55.80 o 
  -3   0  23     3466.97     3534.93     83.20 o 
  -1   0  23      336.31      370.54     30.94 o 
   1   0  23    11744.13    11707.03    221.49 o 
  -5   1  23      570.73      521.27     51.91 o 
  -4   1  23      578.41      692.15     58.40 o 
  -3   1  23     1853.17     1862.59     62.77 o 
  -2   1  23        4.38        9.90     13.60 o 
  -1   1  23     3238.16     3312.86     66.46 o 
   0   1  23    10056.50    10224.34    150.39 o 
   1   1  23       11.89       37.79     24.12 o 
   2   1  23     1937.17     1890.21     89.33 o 
  -4   2  23      106.12       99.71     31.36 o 
  -3   2  23     2069.77     2106.72     95.82 o 
  -2   2  23     2035.00     2027.13     93.87 o 
  -1   2  23     3566.51     3670.98    120.48 o 
   0   2  23     5400.36     5626.30    150.76 o 
   1   2  23       84.46       78.03     20.25 o 
  -2   3  23      255.20      224.52     39.15 o 
  -1   3  23      555.50      643.26     58.83 o 
  -2   0  24     1568.03     1634.60     72.57 o 
                                                 
